# Supplementary material for: Quantification by qPCR of Pathobionts in Chronic Periodontitis: Development of Predictive Models of Disease Severity at Site-Specific Level
Source: Front Microbiol. 2017 Aug 9;8:1443. doi: 10.3389/fmicb.2017.01443 (PMC5552702; doi:10.3389/fmicb.2017.01443)
Supplement: DATA SHEET S1 — Dataframe and univariate analysis. [file Data_Sheet_1.XLSX]

## Sheet: Clinical Data
Clinical Data
									Control site			Perio site
Patients_Code	Age	Gender	Smoking	Teeth_Number	BPL_Total	BOP_Total	PPD_Total	CAL_Total	BOP_Control	PPD_Control	CAL_Control	BOP_Perio	PPD_Perio	CAL_Perio
44P/IVP	54	Female	Current	20	63	63	3.18	3.95	50	3	3.5	100	5	5.33
45P/NSR	43	Female	Current	30	52	68	3.51	3.52	50	2.5	2.5	33.33	5.5	5.5
46P/MTM	35	Female	Never	32	67	94	3.71	3.71	100	2.67	2.67	100	5.5	5.5
48P/MRV	47	Female	Current	32	36	53	2.92	2.92	0	2	2	33.33	5	5
59P/MSG	48	Female	Current	28	25	28	2.88	3.15	0	2.3	2.35	33.33	5	5
63P/MSC	53	Female	Current	25	63	51	3.73	5.05	50	3	2.68	100	4.67	9.67
71P/MLC	58	Female	Never	29	58	31	2.87	3.45	0	2.5	2.33	66.67	4.33	4.33
72P/JGP	32	Female	Current	32	100	70	3.77	3.85	100	3	3	100	4.67	4.67
73P/CLO	57	Female	Never	20	46	38	2.98	4.67	0	2.5	3	33.33	5	5
74P/DAY	52	Female	Never	21	77	53	2.82	3.55	66.67	2.67	2.67	66.67	6.67	6.67
75P/JBD	50	Male	Current	19	36	46	3.61	6.11	0	3	3.67	33.33	5.5	5.5
78P/JSB	64	Male	Never	26	34	29	3.51	3.68	50	2.5	2.5	100	5.33	5.33
79P/JML	48	Male	Current	27	91	23	4.71	6.08	50	3	4	100	5	7.67
80P/CLB	58	Female	Current	25	34	43	3.23	3.79	0	3	3	66.67	4.67	4.67
81P/BRC	40	Female	Current	28	45	58	4.55	5.51	0	3	3	66.67	5	5
82P/JVC	56	Male	Current	28	36	56	4.02	5.05	0	3	4	100	5.5	5.5
84P/MVP	43	Male	Current	26	53	38	4.66	5.47	100	2.5	2.5	100	11.5	13.5
86P/AGC	56	Female	Never	27	32	72	3.8	3.9	100	3	3.5	100	6.33	6.33
87P/GRA	54	Female	Never	28	53	45	3.41	3.7	33.33	2.33	2.33	100	5	5
88P/XAF	56	Male	Never	32	79	70	4.83	5.44	50	3	3.5	66.67	8.33	8.67
90P/JSC	56	Male	Current	16	100	57	4.75	6.42	100	3	3.67	0	8.67	8.67
91P/JSR	65	Male	Never	24	88	71	4.81	5.66	66.67	2	2.33	100	6	6
92P/JQM	58	Male	Never	28	5	33	3.58	4.38	66.67	2.67	2.67	100	10	10
93P/MCI	46	Male	Never	29	99	68	3.68	3.93	100	2.67	2.67	100	7	7
94P/SDL	36	Female	Current	24	84	65	3.4	3.56	100	2.5	2.5	100	5	5
95P/MNP	49	Female	Never	29	40	44	2.9	3.13	0	2.33	2.33	0	5.33	5.33
96P/RZA	56	Female	Current	26	67	27	2.96	5.19	33.33	2.33	2.33	33.33	6	6
97P/JTM	61	Male	Never	22	78	63	3.61	4.91	100	3	4	100	4.67	6.33
101P/RGE	51	Female	Never	28	11	11	3.18	3.42	0	3	3	33.33	6	6
102P/RBP	45	Male	Never	28	18	57	3.65	3.74	100	2.5	2.5	100	5	5
103P/AES	52	Female	Current	27	28	4	2.9	3.74	0	2.5	3.17	0	6	6
104P/HVA	48	Female	Current	23	42	36	3.68	3.85	50	2.5	2.5	66.67	6	6
106P/VRS	56	Female	Current	22	26	17	3.47	4.64	0	2.5	2.5	66.67	5	5
107 JSV	59	Male	Never	22	100	53	2.89	6.2	0	2	2.2	100	7	7
108P/COR	38	Male	Never	28	14	86	3.64	3.77	0	2.5	3	100	7.33	7.33
110P/EPC	67	Female	Never	27	67	67	3.09	5.88	100	2.67	4	66.67	5	5
112P/JGO	63	Male	Current	24	78	18	4.39	5.63	100	3	3	0	6	6
120P/APC	50	Male	Never	26	0	11	4.13	4.56	0	3	3.5	100	5.67	5.67
121P/ACV	45	Male	Current	18	100	44	3.65	6.76	0	3	4	66.67	5.33	6.33
140P/AHD	49	Male	Current	26	92	25	4.81	6.1	50	3	4	100	5.5	7.87

## Sheet: qPCR Data
	REAL-TIME PCR
NA: NO AMPLIFICATION
	Treponema denticola #128		Prevotella intermedia#126		Tannerella forsythensis #70		Aggregatibacter actinomycetemcomitans #67		Porphyromonas gingivalis #82		Fusobacterium nucleatum #143		Parvimonas micra #161
IDENTIFICATION	Cp values	Concentration pg	Cp values	Concentration pg	Cp values	Concentration pg	Cp values	Concentration pg	Cp values	Concentration pg	Cp values	Concentration pg	Cp values	Concentration pg
44P/IVP Control Site	NA	0	23.31	61.3322	22.74	96.7158	NA	0	22.26	54.4445	34.28	0.0621827	22.96	91.8863
44P/IVP Periodontal Site	NA	0	24.68	23.4507	20.97	361.305	NA	0	23.9	16.7036	34.69	0.0472331	24.55	32.2372
45P/NSR Control Site	22.5	24.0773	22.86	84.1074	22.59	108.144	NA	0	21.77	77.4946	36.31	0.0159359	25.89	13.3348
45P/NSR Periodontal Site	21.23	60.0751	22.99	76.774	21.56	232.853	NA	0	18.72	697.578	37.23	0.00859809	23.76	54.2467
46P/MTM Control Site	31.85	0.0287191	NA	0	31.73	0.119769	NA	0	29.24	0.356423	NA	0	34.62	0.0424
46P/MTM Periodontal Site	24.83	4.49876	40	0.000502469	25.92	9.06068	NA	0	23.99	15.6549	40	0.00134142	30.49	0.644086
48P/MRV Control Site	21.86	38.1693	NA	0	21.2	304.437	NA	0	20.29	225.088	34.74	0.0456754	25.09	22.5873
48P/MRV Periodontal Site	19.49	210.249	NA	0	20.7	441.759	NA	0	19.61	367.383	35.54	0.0267092	24.92	25.264
59P/MSG Control Site	36.11	0.00133724	38.23	0.00174	21.7	209.802	NA	0	NA	0	37	0.0100322	25.53	16.9037
59P/MSG Periodontal Site	36.01	0.00143706	NA	0	21.51	241.685	NA	0	NA	0	36.8	0.0114723	24.97	24.4454
63P/MSC Control Site	28.18	0.403328	NA	0	33.15	0.0416054	NA	0	NA	0	40	0.00134142	26.13	11.3848
63P/MSC Periodontal Site	36.04	0.00140636	40	0.000502469	26.46	6.0609	38.86	0.000532058	37.74	0.000780515	NA	0	28.21	2.8923
71P/MLC Control Site	25.68	2.43964	NA	0	31.76	0.117123	NA	0	33.16	0.0211557	36.12	0.0181017	26	12.4027
71P/MLC Periodontal Site	22.16	30.7549	NA	0	22.66	102.652	NA	0	23.65	20.0002	35.37	0.0299349	24.28	38.5126
72P/JGP Control Site	26.56	1.29473	27.59	3.04286	21.97	171.592	25.85	4.97238	22.5	45.7994	26.05	15.5197	26.05	12.0009
72P/JGP Periodontal Site	23.92	8.66204	23.28	62.6371	20.91	377.813	24.82	10.2546	20.5	193.484	25.52	22.1442	24.93	25.0981
73P/CLO Control Site	26.23	1.64195	NA	0	21.46	250.853	NA	0	17.62	1540.9	23.75	72.5805	27.92	3.50116
73P/CLO Periodontal Site	23.92	8.66204	NA	0	26.9	4.36769	NA	0	30.21	0.177199	32.21	0.249238	28.7	2.09439
74P/DAY Control Site	NA	0	NA	0	21.18	309.004	NA	0	19.39	430.482	36.41	0.0149022	24.63	30.5823
74P/DAY Periodontal Site	NA	0	40	0.000502469	19.07	1486.92	NA	0	18.41	872.146	35.06	0.0368531	22.96	91.8863
75P/JBD Control Site	35.73	0.00175802	NA	0	22.41	123.655	NA	0	24.65	9.73064	36.1	0.0183462	23.9	49.4675
75P/JBD Periodontal Site	NA	0	40	0.000502469	23.07	75.6455	NA	0	21.69	82.0923	37.42	0.00756936	24.33	37.2648
78P/JSB Control Site	22.64	21.7688	40	0.000502469	22.7	99.6397	36.21	0.00342555	32.17	0.0431709	36.65	0.0126865	24.42	35.1196
78P/JSB Periodontal Site	21.02	69.8802	22.95	78.9596	22.08	158.098	28.57	0.735242	NA	0	36	0.0196188	24.8	27.3422
79P/JML Control Site	27.61	0.607965	21.86	169.669	26.02	8.41052	NA	0	32.48	0.0345299	27.62	5.41473	23.79	53.1852
79P/JML Periodontal Site	20.52	100.159	NA	0	18.85	1751.59	NA	0	20.32	220.275	22.5	167.848	22.36	136.43
80P/CLB Control Site	NA	0	24.24	31.9341	20.66	455.114	NA	0	NA	0	37.85	0.00567296	23.96	47.5504
80P/CLB Periodontal Site	NA	0	36.82	0.00468028	22.81	91.8039	NA	0	NA	0	39.14	0.00238815	27.18	5.70064
81P/BRC Control Site	24.18	7.18334	36.31	0.00669428	22.83	90.4469	NA	0	23.76	18.4763	40	0.00134142	25.72	14.915
81P/BRC Periodontal Site	19.27	246.332	38.97	0.00103519	20	743.959	NA	0	17.68	1475.71	37.2	0.00877284	23.28	74.4217
82P/JVC Control Site	27.34	0.738412	26.75	5.48639	26.36	6.52943	NA	0	32.78	0.0278181	36.22	0.0169275	25.93	12.9881
82P/JVC Periodontal Site	20.7	87.9848	23.61	49.6888	19.87	819.573	NA	0	35.97	0.00279384	33.96	0.0770688	23.52	63.5384
84P/MVP Control Site	26.68	1.18757	26.62	6.01044	26.54	5.71041	NA	0	36.8	0.00153639	29.02	2.11733	26.59	8.40854
84P/MVP Periodontal Site	20.89	76.7363	21.11	287.196	22.01	166.557	NA	0	20.09	259.974	24.65	39.689	23.08	84.9022
86P/AGC Control Site	35.77	0.00170811	21.34	244.389	19.48	1095.73	NA	0	19.96	285.5	34.64	0.0488439	24.31	37.759
86P/AGC Periodontal Site	28.96	0.230027	20.79	359.504	20.76	422.457	NA	0	20.08	261.854	35.11	0.0356377	24.64	30.3815
87P/GRA Control Site	37.09	0.000660382	36.1	0.0077572	30.43	0.315307	NA	0	31.69	0.061007	29.87	1.1973	30.82	0.518241
87P/GRA Periodontal Site	23.23	14.2351	26.26	7.73789	22.88	87.1415	NA	0	21.58	88.863	25.14	28.5723	25.31	19.54
88P/XAF Control Site	34.93	0.0031272	35.31	0.0135043	31.62	0.129992	NA	0	30.18	0.18107	36.08	0.0185939	28.19	2.93066
88P/XAF Periodontal Site	26.26	1.60686	23.56	51.4632	22.09	156.925	NA	0	20.99	135.934	24.22	52.9566	25.86	13.601
90P/JSC Control Site	27.47	0.672438	28.89	1.22203	23.59	51.3603	NA	0	22.68	40.229	40	0.00134142	28.49	2.40512
90P/JSC Periodontal Site	24.52	5.62367	23.64	48.6536	21.45	252.728	NA	0	20.76	160.433	40	0.00134142	26.78	7.41928
91P/JSR Control Site	38.76	0.000198446	31.32	0.222073	25.83	9.68868	NA	0	25.38	5.75082	NA	0	30.9	0.491637
91P/JSR Periodontal Site	NA	0	22.46	111.363	20.06	711.453	NA	0	19.21	490.09	35.9	0.0209798	25.94	12.9028
92P/JQM Control Site	25.35	3.0939	36.29	0.0067889	24.91	19.2208	NA	0	30.18	0.18107	35.52	0.0270699	26.8	7.32217
92P/JQM Periodontal Site	22.18	30.3152	26.65	5.88523	20.6	475.908	NA	0	18.95	591.054	34.35	0.0593308	24.17	41.407
93P/MCI Control Site	31.9	0.0277037	30.63	0.360401	32.28	0.0795219	NA	0	31.23	0.0849787	40	0.00134142	29.66	1.11277
93P/MCI Periodontal Site	22.46	24.7807	24.16	33.7781	21.7	209.802	NA	0	20.09	259.974	36.09	0.0184696	23.1	83.791
94P/SDL Control Site	24.55	5.50351	23.61	49.6888	23.1	73.9745	NA	0	22.82	36.3692	36.29	0.0161511	25.3	19.6691
94P/SDL Periodontal Site	22.78	19.6816	21.29	253.116	21.99	169.056	NA	0	20.21	238.442	35.33	0.0307488	22.05	167.339
95P/MNP Control Site	25.06	3.81223	36.3	0.00674142	23.9	40.7738	26.12	4.11303	22.45	47.4793	24.82	35.4122	26.17	11.0887
95P/MNP Periodontal Site	22.17	30.5343	36.92	0.0043631	20.8	410.06	26.51	3.12705	19.69	346.806	23.57	81.8936	23.62	59.4877
96P/RZA Control Site	24.48	5.78797	36.42	0.00619697	21.97	171.592	38.98	0.00048903	22.24	55.2347	34.85	0.0424269	23.18	79.4894
96P/RZA Periodontal Site	27.78	0.53793	NA	0	21.59	227.709	NA	0	20.73	163.938	36.6	0.0131192	23.83	51.802
97P/JTM Control Site	24.74	4.79991	37.41	0.00309356	21.8	194.747	29.45	0.396148	19.95	287.564	38.03	0.00502782	28.8	1.96086
97P/JTM Periodontal Site	22.88	18.3144	40	0.000502469	19.63	979.937	28.3	0.88886	17.33	1898.95	38.52	0.00361955	27.71	4.02061
101P/RGE Control Site	34.71	0.00366389	40	0.000502469	36.69	0.00298124	NA	0	33.15	0.0213087	36.74	0.0119434	25.78	14.337
101P/RGE Periodontal Site	20.45	105.335	40	0.000502469	21.79	196.203	NA	0	20.46	199.141	36.09	0.0184696	23.53	63.1213
102P/RBP Control Site	22.94	17.5402	23.18	67.1906	21.74	203.645	NA	0	21.62	86.3386	35.46	0.0281814	23.7	56.4338
102P/RBP Periodontal Site	21.6	46.0265	24.12	34.7397	20.56	490.296	NA	0	18.57	777.189	35.86	0.0215502	23.51	63.9584
103P/AES Control Site	NA	0	40	0.000502469	37.3	0.00189294	NA	0	33.99	0.011634	NA	0	29.15	1.55709
103P/AES Periodontal Site	36.99	0.000709679	NA	0	32.85	0.052019	NA	0	30.51	0.142755	38.02	0.00506166	26.51	8.86356
104P/HVA Control Site	26.22	1.65381	NA	0	21.46	250.853	NA	0	20.76	160.433	35.54	0.0267092	27.09	6.04884
104P/HVA Periodontal Site	22.24	29.0336	NA	0	19.03	1531.88	NA	0	17.56	1608.97	37.21	0.0087142	25.2	21.0085
106P/VRS Control Site	NA	0	40	0.000502469	29	0.914453	NA	0	27.04	1.73912	36.96	0.010305	27.55	4.46753
106P/VRS Periodontal Site	NA	0	NA	0	24.54	25.3175	NA	0	23.19	27.8589	35.02	0.0378551	24.35	36.777
107 JSV Control Site	38.75	0.000199879	39.42	0.000754875	34.91	0.0112204	NA	0	33.73	0.0140307	41.62	0.000452579	34.57	0.0438198
107 JSV Periodontal Site	26.64	1.22227	NA	0	19.31	1243.59	NA	0	18.3	944.077	24.06	58.9555	26.24	10.589
108P/COR Control Site	NA	0	NA	0	24.25	31.4195	NA	0	NA	0	38.61	0.00340753	27.03	6.29271
108P/COR Periodontal Site	NA	0	NA	0	21.46	250.853	NA	0	NA	0	39.35	0.00207441	24.44	34.6599
110P/EPC Control Site	22.35	26.823	22.35	120.3	22.52	113.931	23.14	33.3923	22.52	45.1442	22.56	161.228	23.87	50.4548
110P/EPC Periodontal Site	23.64	10.5966	27.15	4.14361	22.09	156.925	22.28	61.1105	28.71	0.522154	22.31	190.66	24.43	34.889
112P/JGO Control Site	19.98	147.75	NA	0	20.44	536.122	NA	0	20.84	151.447	35.57	0.0261771	25.76	14.5272
112P/JGO Periodontal Site	19.89	157.641	NA	0	19.47	1103.92	NA	0	17.91	1250.36	36.13	0.0179807	23.66	57.9406
120P/APC Control Site	NA	0	40	0.000502469	21.75	202.134	NA	0	19.97	283.451	34.89	0.0413039	24.07	44.2266
120P/APC Periodontal Site	NA	0	NA	0	20.54	497.652	NA	0	18.87	626.122	33.54	0.102145	22.84	99.4448
121P/ACV Control Site	26.08	1.82919	NA	0	21.15	315.985	26.14	4.05562	18.84	639.802	23.74	73.0689	24.74	28.4445
121P/ACV Periodontal Site	26.17	1.71443	40	0.000502469	19.72	916.419	24.32	14.5719	19.52	391.993	24.06	58.9555	22.67	111.229
		0

## Sheet: qPCR Data, Standard Curves 
Cp values obtained from standard dilution series of known amounts of genomic DNA (from 100 pg to 1 fg), which were used to generate a standard curve
Treponema denticola #128
Concentration pg	CP values			CP	Concentración pg
100	19.62			19.62	100
10	22.71			22.71	10
1	25.86			25.86	1
0.1	29.09			29.09	0.1
0.01	32.66			32.66	0.01
0.001	35.39			35.39	0.001
Tannerella forsythensis #70
Concentration	CP values
100	21.9
10	24.95
1	27.47
0.1	31.14
0.01	34.32
0.001	37.19
Aggregatibacter actinomycetemcomitans #67
Concentration	CP values
100	20.32
10	23.76
1	27.6
0.1	30.56
0.01	33.87
0.001	36.59
Porphyromonas gingivalis #82
Concentration	CP values
100	20.25
10	23.27
1	27.51
0.1	30.05
0.01	33.77
0.001	35.81
Prevotella intermedia #126
Concentration	CP values
100	21.57
10	24.93
1	28.17
0.1	31.62
0.01	34.69
0.001	37.99
Fusobacterium nucleatum #143
Concentration	CP values
100	21.89
10	25.57
1	29.61
0.1	32.81
0.01	36.05
0.001	39
Parvimonas micra #161
Concentration	CP values
100	21.91
10	25.26
1	28.64
0.1	32.15
0.01	35.78
0.001	39.37

## Sheet: Continuos Var
Continuous variables of individual bacterium and all possible clusters from 2 to 7 bacteria
	Bacterium	Bacterium	Bacterium	Bacterium	Bacterium	Bacterium	Bacterium	Cluster 2 Bacteria	Cluster 2 Bacteria	Cluster 2 Bacteria	Cluster 2 Bacteria	Cluster 2 Bacteria	Cluster 2 Bacteria	Cluster 2 Bacteria	Cluster 2 Bacteria	Cluster 2 Bacteria	Cluster 2 Bacteria	Cluster 2 Bacteria	Cluster 2 Bacteria	Cluster 2 Bacteria	Cluster 2 Bacteria	Cluster 2 Bacteria	Cluster 2 Bacteria	Cluster 2 Bacteria	Cluster 2 Bacteria	Cluster 2 Bacteria	Cluster 2 Bacteria	Cluster 2 Bacteria	Cluster 3 Bacteria	Cluster 3 Bacteria	Cluster 3 Bacteria	Cluster 3 Bacteria	Cluster 3 Bacteria	Cluster 3 Bacteria	Cluster 3 Bacteria	Cluster 3 Bacteria	Cluster 3 Bacteria	Cluster 3 Bacteria	Cluster 3 Bacteria	Cluster 3 Bacteria	Cluster 3 Bacteria	Cluster 3 Bacteria	Cluster 3 Bacteria	Cluster 3 Bacteria	Cluster 3 Bacteria	Cluster 3 Bacteria	Cluster 3 Bacteria	Cluster 3 Bacteria	Cluster 3 Bacteria
Type_Site	Td	Pi	Tf	Aa	Pg	Fn	Pm	TdPi	TdTf	TdAa	TdPg	TdFn	TdPm	PiTf	PiAa	PiPg	PiFn	PiPm	TfAa	TfPg	TfFn	TfPm	AaPg	AaFn	AaPm	PgFn	PgPm	FnPm	TdPiTf	TdPiAa	TdPiPg	TdPiFn	TdPiPm	TdTfAa	TdTfPg	TdTfFn	TdTfPm	TdAaPg	TdAaFn	TdAaPm	TdPgFn	TdPgPm	TdFnPm	PiTfAa	PiTfPg	PiTfFn	PiTfPm	PiAaPg	PiAaFn
Control	0	61.3322	96.7158	0	54.4445	0.0621827	91.8863	61.3322	96.7158	0	54.4445	0.0621827	91.8863	158.048	61.3322	115.777	61.3944	153.218	96.7158	151.16	96.778	188.602	54.4445	0.0621827	91.8863	54.5067	146.331	91.9485	158.048	61.3322	115.777	61.3944	153.218	96.7158	151.16	96.778	188.602	54.4445	0.0621827	91.8863	54.5067	146.331	91.9485	158.048	212.493	158.11	249.934	115.777	61.3944
Control	24.0773	84.1074	108.144	0	77.4946	0.0159359	13.3348	108.185	132.222	24.0773	101.572	24.0932	37.4121	192.252	84.1074	161.602	84.1233	97.4422	108.144	185.639	108.16	121.479	77.4946	0.0159359	13.3348	77.5105	90.8294	13.3508	216.329	108.185	185.679	108.201	121.52	132.222	209.716	132.238	145.557	101.572	24.0932	37.4121	101.588	114.907	37.428	192.252	269.746	192.268	205.587	161.602	84.1233
Control	0.0287191	0	0.119769	0	0.356423	0	0.0424	0.0287191	0.148488	0.0287191	0.385142	0.0287191	0.0711191	0.119769	0	0.356423	0	0.0424	0.119769	0.476192	0.119769	0.162169	0.356423	0	0.0424	0.356423	0.398823	0.0424	0.148488	0.0287191	0.385142	0.0287191	0.0711191	0.148488	0.504911	0.148488	0.190888	0.385142	0.0287191	0.0711191	0.385142	0.427542	0.0711191	0.119769	0.476192	0.119769	0.162169	0.356423	0
Control	38.1693	0	304.437	0	225.088	0.0456754	22.5873	38.1693	342.606	38.1693	263.257	38.215	60.7566	304.437	0	225.088	0.0456754	22.5873	304.437	529.525	304.483	327.024	225.088	0.0456754	22.5873	225.133	247.675	22.633	342.606	38.1693	263.257	38.215	60.7566	342.606	567.694	342.652	365.193	263.257	38.215	60.7566	263.303	285.844	60.8023	304.437	529.525	304.483	327.024	225.088	0.0456754
Control	0.00133724	0.00174	209.802	0	0	0.0100322	16.9037	0.00307724	209.803	0.00133724	0.00133724	0.0113694	16.9051	209.803	0.00174	0.00174	0.0117722	16.9055	209.802	209.802	209.812	226.705	0	0.0100322	16.9037	0.0100322	16.9037	16.9138	209.805	0.00307724	0.00307724	0.0131094	16.9068	209.803	209.803	209.813	226.707	0.00133724	0.0113694	16.9051	0.0113694	16.9051	16.9151	209.803	209.803	209.813	226.707	0.00174	0.0117722
Control	0.403328	0	0.0416054	0	0	0.00134142	11.3848	0.403328	0.444934	0.403328	0.403328	0.40467	11.7881	0.0416054	0	0	0.00134142	11.3848	0.0416054	0.0416054	0.0429468	11.4264	0	0.00134142	11.3848	0.00134142	11.3848	11.3861	0.444934	0.403328	0.403328	0.40467	11.7881	0.444934	0.444934	0.446275	11.8297	0.403328	0.40467	11.7881	0.40467	11.7881	11.7895	0.0416054	0.0416054	0.0429468	11.4264	0	0.00134142
Control	2.43964	0	0.117123	0	0.0211557	0.0181017	12.4027	2.43964	2.55677	2.43964	2.4608	2.45774	14.8424	0.117123	0	0.0211557	0.0181017	12.4027	0.117123	0.138279	0.135225	12.5199	0.0211557	0.0181017	12.4027	0.0392574	12.4239	12.4208	2.55677	2.43964	2.4608	2.45774	14.8424	2.55677	2.57792	2.57487	14.9595	2.4608	2.45774	14.8424	2.4789	14.8635	14.8605	0.117123	0.138279	0.135225	12.5199	0.0211557	0.0181017
Control	1.29473	3.04286	171.592	4.97238	45.7994	15.5197	12.0009	4.33758	172.887	6.26711	47.0941	16.8144	13.2956	174.635	8.01524	48.8423	18.5625	15.0437	176.565	217.392	187.112	183.593	50.7718	20.492	16.9732	61.3191	57.8003	27.5205	175.93	9.30997	50.137	19.8572	16.3384	177.859	218.686	188.407	184.888	52.0665	21.7868	18.268	62.6138	59.095	28.8153	179.607	220.434	190.155	186.636	53.8146	23.5349
Control	1.64195	0	250.853	0	1540.9	72.5805	3.50116	1.64195	252.495	1.64195	1542.54	74.2225	5.14311	250.853	0	1540.9	72.5805	3.50116	250.853	1791.75	323.434	254.354	1540.9	72.5805	3.50116	1613.48	1544.4	76.0817	252.495	1.64195	1542.54	74.2225	5.14311	252.495	1793.39	325.075	255.996	1542.54	74.2225	5.14311	1615.12	1546.04	77.7236	250.853	1791.75	323.434	254.354	1540.9	72.5805
Control	0	0	309.004	0	430.482	0.0149022	30.5823	0	309.004	0	430.482	0.0149022	30.5823	309.004	0	430.482	0.0149022	30.5823	309.004	739.486	309.019	339.587	430.482	0.0149022	30.5823	430.497	461.064	30.5972	309.004	0	430.482	0.0149022	30.5823	309.004	739.486	309.019	339.587	430.482	0.0149022	30.5823	430.497	461.064	30.5972	309.004	739.486	309.019	339.587	430.482	0.0149022
Control	0.00175801	0	123.655	0	9.73064	0.0183462	49.4675	0.00175801	123.657	0.00175801	9.7324	0.0201042	49.4693	123.655	0	9.73064	0.0183462	49.4675	123.655	133.386	123.673	173.123	9.73064	0.0183462	49.4675	9.74899	59.1981	49.4858	123.657	0.00175801	9.7324	0.0201042	49.4693	123.657	133.387	123.675	173.124	9.7324	0.0201042	49.4693	9.75074	59.1999	49.4876	123.655	133.386	123.673	173.123	9.73064	0.0183462
Control	21.7688	0.000502469	99.6397	0.00342555	0.0431709	0.0126865	35.1196	21.7693	121.409	21.7722	21.8119	21.7815	56.8884	99.6403	0.00392801	0.0436734	0.013189	35.1201	99.6432	99.6829	99.6524	134.759	0.0465965	0.0161121	35.123	0.0558575	35.1628	35.1323	121.409	21.7727	21.8124	21.782	56.8889	121.412	121.452	121.421	156.528	21.8154	21.7849	56.8918	21.8246	56.9316	56.9011	99.6437	99.6834	99.6529	134.76	0.047099	0.0166145
Control	0.607965	169.669	8.41052	0	0.0345299	5.41473	53.1852	170.277	9.01849	0.607965	0.642495	6.0227	53.7931	178.079	169.669	169.703	175.084	222.854	8.41052	8.44505	13.8253	61.5957	0.0345299	5.41473	53.1852	5.44926	53.2197	58.5999	178.687	170.277	170.311	175.692	223.462	9.01849	9.05302	14.4332	62.2037	0.642495	6.0227	53.7931	6.05723	53.8277	59.2079	178.079	178.114	183.494	231.265	169.703	175.084
Control	0	31.9341	455.114	0	0	0.00567296	47.5504	31.9341	455.114	0	0	0.00567296	47.5504	487.048	31.9341	31.9341	31.9397	79.4845	455.114	455.114	455.12	502.665	0	0.00567296	47.5504	0.00567296	47.5504	47.5561	487.048	31.9341	31.9341	31.9397	79.4845	455.114	455.114	455.12	502.665	0	0.00567296	47.5504	0.00567296	47.5504	47.5561	487.048	487.048	487.054	534.599	31.9341	31.9397
Control	7.18334	0.00669428	90.4469	0	18.4763	0.00134142	14.915	7.19004	97.6302	7.18334	25.6597	7.18468	22.0984	90.4536	0.00669428	18.483	0.0080357	14.9217	90.4469	108.923	90.4482	105.362	18.4763	0.00134142	14.915	18.4777	33.3914	14.9164	97.6369	7.19004	25.6664	7.19138	22.1051	97.6302	116.107	97.6316	112.545	25.6597	7.18468	22.0984	25.661	40.5747	22.0997	90.4536	108.93	90.4549	105.369	18.483	0.0080357
Control	0.738412	5.48639	6.52943	0	0.0278181	0.0169275	12.9881	6.2248	7.26784	0.738412	0.76623	0.75534	13.7265	12.0158	5.48639	5.51421	5.50331	18.4744	6.52943	6.55725	6.54635	19.5175	0.0278181	0.0169275	12.9881	0.0447455	13.0159	13.005	12.7542	6.2248	6.25262	6.24173	19.2129	7.26784	7.29566	7.28477	20.2559	0.76623	0.75534	13.7265	0.783158	13.7543	13.7434	12.0158	12.0436	12.0327	25.0039	5.51421	5.50331
Control	1.18757	6.01044	5.71041	0	0.00153639	2.11733	8.40854	7.19801	6.89798	1.18757	1.18911	3.3049	9.59611	11.7209	6.01044	6.01198	8.12777	14.419	5.71041	5.71195	7.82774	14.1189	0.00153639	2.11733	8.40854	2.11887	8.41007	10.5259	12.9084	7.19801	7.19955	9.31534	15.6065	6.89798	6.89952	9.01531	15.3065	1.18911	3.3049	9.59611	3.30644	9.59764	11.7134	11.7209	11.7224	13.8382	20.1294	6.01198	8.12777
Control	0.00170811	244.389	1095.73	0	285.5	0.0488439	37.759	244.391	1095.73	0.00170811	285.502	0.050552	37.7607	1340.12	244.389	529.889	244.438	282.148	1095.73	1381.23	1095.78	1133.49	285.5	0.0488439	37.759	285.549	323.259	37.8078	1340.12	244.391	529.891	244.44	282.15	1095.73	1381.23	1095.78	1133.49	285.502	0.050552	37.7607	285.551	323.261	37.8095	1340.12	1625.62	1340.17	1377.88	529.889	244.438
Control	0.000660382	0.0077572	0.315307	0	0.061007	1.1973	0.518241	0.00841758	0.315967	0.000660382	0.0616674	1.19796	0.518902	0.323064	0.0077572	0.0687642	1.20506	0.525999	0.315307	0.376314	1.51261	0.833548	0.061007	1.1973	0.518241	1.25831	0.579249	1.71554	0.323724	0.00841758	0.0694246	1.20572	0.526659	0.315967	0.376974	1.51327	0.834209	0.0616674	1.19796	0.518902	1.25897	0.579909	1.7162	0.323064	0.384071	1.52036	0.841305	0.0687642	1.20506
Control	0.0031272	0.0135043	0.129992	0	0.18107	0.0185939	2.93066	0.0166315	0.133119	0.0031272	0.184197	0.0217211	2.93379	0.143496	0.0135043	0.194575	0.0320982	2.94417	0.129992	0.311062	0.148586	3.06066	0.18107	0.0185939	2.93066	0.199664	3.11173	2.94926	0.146623	0.0166315	0.197702	0.0352254	2.9473	0.133119	0.314189	0.151713	3.06378	0.184197	0.0217211	2.93379	0.202791	3.11486	2.95238	0.143496	0.324566	0.16209	3.07416	0.194575	0.0320982
Control	0.672438	1.22203	51.3603	0	40.229	0.00134142	2.40512	1.89447	52.0327	0.672438	40.9014	0.673779	3.07756	52.5823	1.22203	41.451	1.22337	3.62715	51.3603	91.5893	51.3617	53.7654	40.229	0.00134142	2.40512	40.2303	42.6341	2.40646	53.2548	1.89447	42.1235	1.89581	4.29959	52.0327	92.2617	52.0341	54.4379	40.9014	0.673779	3.07756	40.9028	43.3066	3.0789	52.5823	92.8113	52.5837	54.9875	41.451	1.22337
Control	0.000198446	0.222073	9.68868	0	5.75082	0	0.491637	0.222272	9.68888	0.000198446	5.75102	0.000198446	0.491835	9.91075	0.222073	5.9729	0.222073	0.71371	9.68868	15.4395	9.68868	10.1803	5.75082	0	0.491637	5.75082	6.24246	0.491637	9.91095	0.222272	5.9731	0.222272	0.713909	9.68888	15.4397	9.68888	10.1805	5.75102	0.000198446	0.491835	5.75102	6.24266	0.491835	9.91075	15.6616	9.91075	10.4024	5.9729	0.222073
Control	3.0939	0.0067889	19.2208	0	0.18107	0.0270699	7.32217	3.10069	22.3147	3.0939	3.27497	3.12097	10.4161	19.2276	0.0067889	0.187859	0.0338588	7.32896	19.2208	19.4018	19.2478	26.5429	0.18107	0.0270699	7.32217	0.20814	7.50325	7.34924	22.3215	3.10069	3.28176	3.12776	10.4229	22.3147	22.4957	22.3417	29.6368	3.27497	3.12097	10.4161	3.30204	10.5971	10.4431	19.2276	19.4086	19.2546	26.5497	0.187859	0.0338588
Control	0.0277037	0.360401	0.0795219	0	0.0849787	0.00134142	1.11277	0.388105	0.107226	0.0277037	0.112682	0.0290451	1.14047	0.439923	0.360401	0.44538	0.361743	1.47317	0.0795219	0.164501	0.0808633	1.19229	0.0849787	0.00134142	1.11277	0.0863201	1.19775	1.11411	0.467627	0.388105	0.473084	0.389446	1.50087	0.107226	0.192204	0.108567	1.21999	0.112682	0.0290451	1.14047	0.114024	1.22545	1.14181	0.439923	0.524902	0.441265	1.55269	0.44538	0.361743
Control	5.50351	49.6888	73.9745	0	36.3692	0.0161511	19.6691	55.1923	79.478	5.50351	41.8728	5.51966	25.1726	123.663	49.6888	86.058	49.7049	69.3579	73.9745	110.344	73.9907	93.6436	36.3692	0.0161511	19.6691	36.3854	56.0384	19.6853	129.167	55.1923	91.5615	55.2084	74.8614	79.478	115.847	79.4942	99.1471	41.8728	5.51966	25.1726	41.8889	61.5419	25.1888	123.663	160.033	123.679	143.332	86.058	49.7049
Control	3.81223	0.00674142	40.7738	4.11303	47.4793	35.4122	11.0887	3.81898	44.586	7.92526	51.2916	39.2245	14.9009	40.7805	4.11977	47.4861	35.419	11.0954	44.8868	88.2531	76.186	51.8625	51.5923	39.5253	15.2017	82.8915	58.568	46.5009	44.5928	7.932	51.2983	39.2312	14.9077	48.699	92.0653	79.9982	55.6747	55.4046	43.3375	19.014	86.7038	62.3803	50.3132	44.8935	88.2598	76.1928	51.8692	51.5991	39.532
Control	5.78797	0.00619697	171.592	0.00048903	55.2347	0.0424269	79.4894	5.79417	177.38	5.78846	61.0227	5.8304	85.2774	171.598	0.006686	55.2409	0.0486239	79.4956	171.593	226.827	171.635	251.082	55.2352	0.042916	79.4899	55.2771	134.724	79.5319	177.386	5.79466	61.0288	5.8366	85.2836	177.381	232.615	177.423	256.87	61.0231	5.83089	85.2779	61.0651	140.512	85.3198	171.599	226.833	171.641	251.088	55.2414	0.0491129
Control	4.79991	0.00309356	194.747	0.396148	287.564	0.00502782	1.96086	4.803	199.547	5.19606	292.364	4.80494	6.76077	194.75	0.399242	287.568	0.00812139	1.96396	195.143	482.312	194.752	196.708	287.961	0.401176	2.35701	287.569	289.525	1.96589	199.55	5.19915	292.367	4.80803	6.76387	199.943	487.112	199.552	201.508	292.76	5.20109	7.15692	292.369	294.325	6.7658	195.147	482.315	194.755	196.711	287.964	0.404269
Control	0.00366389	0.000502469	0.00298124	0	0.0213087	0.0119434	14.337	0.00416636	0.00664513	0.00366389	0.0249726	0.0156073	14.3407	0.00348371	0.000502469	0.0218112	0.0124459	14.3375	0.00298124	0.0242899	0.0149246	14.34	0.0213087	0.0119434	14.337	0.0332521	14.3583	14.349	0.0071476	0.00416636	0.0254751	0.0161098	14.3412	0.00664513	0.0279538	0.0185885	14.3437	0.0249726	0.0156073	14.3407	0.036916	14.362	14.3526	0.00348371	0.0247924	0.0154271	14.3405	0.0218112	0.0124459
Control	17.5402	67.1906	203.645	0	86.3386	0.0281814	56.4338	84.7308	221.185	17.5402	103.879	17.5683	73.974	270.836	67.1906	153.529	67.2188	123.624	203.645	289.984	203.673	260.079	86.3386	0.0281814	56.4338	86.3668	142.772	56.462	288.376	84.7308	171.069	84.7589	141.165	221.185	307.524	221.213	277.619	103.879	17.5683	73.974	103.907	160.313	74.0021	270.836	357.174	270.864	327.269	153.529	67.2188
Control	0	0.000502469	0.00189294	0	0.011634	0	1.55709	0.000502469	0.00189294	0	0.011634	0	1.55709	0.00239541	0.000502469	0.0121364	0.000502469	1.55759	0.00189294	0.0135269	0.00189294	1.55898	0.011634	0	1.55709	0.011634	1.56872	1.55709	0.00239541	0.000502469	0.0121364	0.000502469	1.55759	0.00189294	0.0135269	0.00189294	1.55898	0.011634	0	1.55709	0.011634	1.56872	1.55709	0.00239541	0.0140294	0.00239541	1.55948	0.0121364	0.000502469
Control	1.65381	0	250.853	0	160.433	0.0267092	6.04884	1.65381	252.507	1.65381	162.086	1.68052	7.70265	250.853	0	160.433	0.0267092	6.04884	250.853	411.286	250.88	256.902	160.433	0.0267092	6.04884	160.459	166.481	6.07555	252.507	1.65381	162.086	1.68052	7.70265	252.507	412.939	252.534	258.556	162.086	1.68052	7.70265	162.113	168.135	7.72936	250.853	411.286	250.88	256.902	160.433	0.0267092
Control	0	0.000502469	0.914453	0	1.73912	0.010305	4.46753	0.000502469	0.914453	0	1.73912	0.010305	4.46753	0.914956	0.000502469	1.73962	0.0108074	4.46803	0.914453	2.65357	0.924758	5.38199	1.73912	0.010305	4.46753	1.74942	6.20665	4.47784	0.914956	0.000502469	1.73962	0.0108074	4.46803	0.914453	2.65357	0.924758	5.38199	1.73912	0.010305	4.46753	1.74942	6.20665	4.47784	0.914956	2.65407	0.92526	5.38249	1.73962	0.0108074
Control	0.000199879	0.000754875	0.0112204	0	0.0140307	0.000452579	0.0438198	0.000954754	0.0114202	0.000199879	0.0142306	0.000652458	0.0440197	0.0119752	0.000754875	0.0147856	0.00120745	0.0445747	0.0112204	0.0252511	0.0116729	0.0550402	0.0140307	0.000452579	0.0438198	0.0144833	0.0578505	0.0442724	0.0121751	0.000954754	0.0149855	0.00140733	0.0447745	0.0114202	0.025451	0.0118728	0.05524	0.0142306	0.000652458	0.0440197	0.0146832	0.0580504	0.0444723	0.0119752	0.0260059	0.0124278	0.055795	0.0147856	0.00120745
Control	0	0	31.4195	0	0	0.00340752	6.29271	0	31.4195	0	0	0.00340752	6.29271	31.4195	0	0	0.00340752	6.29271	31.4195	31.4195	31.4229	37.7122	0	0.00340752	6.29271	0.00340752	6.29271	6.29612	31.4195	0	0	0.00340752	6.29271	31.4195	31.4195	31.4229	37.7122	0	0.00340752	6.29271	0.00340752	6.29271	6.29612	31.4195	31.4195	31.4229	37.7122	0	0.00340752
Control	26.823	120.3	113.931	33.3923	45.1442	161.228	50.4548	147.123	140.754	60.2153	71.9672	188.051	77.2778	234.231	153.692	165.444	281.528	170.755	147.323	159.075	275.158	164.385	78.5365	194.62	83.8472	206.372	95.599	211.683	261.054	180.515	192.267	308.351	197.578	174.146	185.898	301.981	191.208	105.36	221.443	110.67	233.195	122.422	238.506	267.623	279.375	395.459	284.686	198.837	314.92
Control	147.75	0	536.122	0	151.447	0.0261771	14.5272	147.75	683.872	147.75	299.197	147.776	162.277	536.122	0	151.447	0.0261771	14.5272	536.122	687.569	536.148	550.649	151.447	0.0261771	14.5272	151.473	165.974	14.5533	683.872	147.75	299.197	147.776	162.277	683.872	835.319	683.898	698.399	299.197	147.776	162.277	299.223	313.724	162.304	536.122	687.569	536.148	550.649	151.447	0.0261771
Control	0	0.000502469	202.134	0	283.451	0.0413039	44.2266	0.000502469	202.134	0	283.451	0.0413039	44.2266	202.135	0.000502469	283.451	0.0418063	44.2271	202.134	485.585	202.176	246.361	283.451	0.0413039	44.2266	283.492	327.677	44.2679	202.135	0.000502469	283.451	0.0418063	44.2271	202.134	485.585	202.176	246.361	283.451	0.0413039	44.2266	283.492	327.677	44.2679	202.135	485.585	202.176	246.361	283.451	0.0418063
Control	1.82919	0	315.985	4.05562	639.802	73.0689	28.4445	1.82919	317.814	5.88481	641.631	74.8981	30.2737	315.985	4.05562	639.802	73.0689	28.4445	320.04	955.787	389.054	344.429	643.858	77.1246	32.5002	712.871	668.247	101.513	317.814	5.88481	641.631	74.8981	30.2737	321.869	957.616	390.883	346.258	645.687	78.9538	34.3294	714.7	670.076	103.343	320.04	955.787	389.054	344.429	643.858	77.1246
Control	0.697965	179.669	8.61052	0	0.0545299	5.61473	55.1852	180.367	9.30849	0.697965	0.752495	6.3127	55.8831	188.279	179.669	179.723	185.284	234.854	8.61052	8.66505	14.2253	63.7957	0.0545299	5.61473	55.1852	5.66926	55.2397	60.7999	188.977	180.367	180.421	185.982	235.552	9.30849	9.36302	14.9232	64.4937	0.752495	6.3127	55.8831	6.36723	55.9377	61.4979	188.279	188.334	193.894	243.465	179.723	185.284
Perio	0	23.4507	361.305	0	16.7036	0.0472331	32.2372	23.4507	361.305	0	16.7036	0.0472331	32.2372	384.756	23.4507	40.1544	23.498	55.6879	361.305	378.008	361.352	393.542	16.7036	0.0472331	32.2372	16.7509	48.9408	32.2844	384.756	23.4507	40.1544	23.498	55.6879	361.305	378.008	361.352	393.542	16.7036	0.0472331	32.2372	16.7509	48.9408	32.2844	384.756	401.459	384.803	416.993	40.1544	23.498
Perio	60.0751	76.774	232.853	0	697.578	0.00859809	54.2467	136.849	292.928	60.0751	757.653	60.0837	114.322	309.627	76.774	774.352	76.7826	131.021	232.853	930.431	232.862	287.1	697.578	0.00859809	54.2467	697.586	751.825	54.2553	369.702	136.849	834.427	136.858	191.096	292.928	990.506	292.937	347.175	757.653	60.0837	114.322	757.661	811.9	114.33	309.627	1007.2	309.636	363.874	774.352	76.7826
Perio	4.49876	0.000502469	9.06068	0	15.6549	0.00134142	0.644086	4.49926	13.5594	4.49876	20.1537	4.5001	5.14285	9.06118	0.000502469	15.6554	0.00184388	0.644589	9.06068	24.7156	9.06202	9.70476	15.6549	0.00134142	0.644086	15.6562	16.299	0.645428	13.5599	4.49926	20.1542	4.50061	5.14335	13.5594	29.2143	13.5608	14.2035	20.1537	4.5001	5.14285	20.155	20.7978	5.14419	9.06118	24.7161	9.06252	9.70527	15.6554	0.00184388
Perio	210.249	0	441.759	0	367.383	0.0267092	25.264	210.249	652.008	210.249	577.632	210.276	235.513	441.759	0	367.383	0.0267092	25.264	441.759	809.142	441.786	467.023	367.383	0.0267092	25.264	367.409	392.647	25.2907	652.008	210.249	577.632	210.276	235.513	652.008	1019.39	652.035	677.272	577.632	210.276	235.513	577.659	602.896	235.54	441.759	809.142	441.786	467.023	367.383	0.0267092
Perio	0.00143706	0	241.685	0	0	0.0114723	24.4454	0.00143706	241.687	0.00143706	0.00143706	0.0129094	24.4468	241.685	0	0	0.0114723	24.4454	241.685	241.685	241.697	266.131	0	0.0114723	24.4454	0.0114723	24.4454	24.4568	241.687	0.00143706	0.00143706	0.0129094	24.4468	241.687	241.687	241.698	266.132	0.00143706	0.0129094	24.4468	0.0129094	24.4468	24.4583	241.685	241.685	241.697	266.131	0	0.0114723
Perio	0.00140636	0.000502469	6.0609	0.000532058	0.000780515	0	2.8923	0.00190883	6.06231	0.00193842	0.00218687	0.00140636	2.89371	6.06141	0.00103453	0.00128298	0.000502469	2.89281	6.06144	6.06168	6.0609	8.95321	0.00131257	0.000532058	2.89284	0.000780515	2.89309	2.8923	6.06281	0.00244088	0.00268934	0.00190883	2.89421	6.06284	6.06309	6.06231	8.95462	0.00271893	0.00193842	2.89424	0.00218687	2.89449	2.89371	6.06194	6.06219	6.06141	8.95371	0.00181504	0.00103453
Perio	30.7549	0	102.652	0	20.0002	0.0299349	38.5126	30.7549	133.407	30.7549	50.755	30.7848	69.2675	102.652	0	20.0002	0.0299349	38.5126	102.652	122.652	102.682	141.165	20.0002	0.0299349	38.5126	20.0301	58.5128	38.5426	133.407	30.7549	50.755	30.7848	69.2675	133.407	153.407	133.437	171.92	50.755	30.7848	69.2675	50.785	89.2677	69.2974	102.652	122.652	102.682	141.165	20.0002	0.0299349
Perio	8.66204	62.6371	377.813	10.2546	193.484	22.1442	25.0981	71.2991	386.475	18.9166	202.146	30.8062	33.7601	440.45	72.8917	256.121	84.7813	87.7352	388.067	571.296	399.957	402.911	203.738	32.3987	35.3526	215.628	218.582	47.2422	449.112	81.5537	264.783	93.4433	96.3972	396.729	579.958	408.619	411.573	212.4	41.0608	44.0147	224.29	227.244	55.9043	450.704	633.933	462.594	465.548	266.375	95.0358
Perio	8.66204	0	4.36769	0	0.177199	0.249238	2.09439	8.66204	13.0297	8.66204	8.83924	8.91127	10.7564	4.36769	0	0.177199	0.249238	2.09439	4.36769	4.54489	4.61693	6.46208	0.177199	0.249238	2.09439	0.426436	2.27158	2.34362	13.0297	8.66204	8.83924	8.91127	10.7564	13.0297	13.2069	13.279	15.1241	8.83924	8.91127	10.7564	9.08847	10.9336	11.0057	4.36769	4.54489	4.61693	6.46208	0.177199	0.249238
Perio	0	0.000502469	1486.92	0	872.146	0.0368531	91.8863	0.000502469	1486.92	0	872.146	0.0368531	91.8863	1486.92	0.000502469	872.147	0.0373555	91.8868	1486.92	2359.07	1486.96	1578.81	872.146	0.0368531	91.8863	872.183	964.032	91.9231	1486.92	0.000502469	872.147	0.0373555	91.8868	1486.92	2359.07	1486.96	1578.81	872.146	0.0368531	91.8863	872.183	964.032	91.9231	1486.92	2359.07	1486.96	1578.81	872.147	0.0373555
Perio	0	0.000502469	75.6455	0	82.0923	0.00756936	37.2648	0.000502469	75.6455	0	82.0923	0.00756936	37.2648	75.646	0.000502469	82.0928	0.00807183	37.2653	75.6455	157.738	75.6531	112.91	82.0923	0.00756936	37.2648	82.0999	119.357	37.2723	75.646	0.000502469	82.0928	0.00807183	37.2653	75.6455	157.738	75.6531	112.91	82.0923	0.00756936	37.2648	82.0999	119.357	37.2723	75.646	157.738	75.6536	112.911	82.0928	0.00807183
Perio	69.8802	78.9596	158.098	0.735242	0	0.0196188	27.3422	148.84	227.978	70.6155	69.8802	69.8999	97.2224	237.057	79.6949	78.9596	78.9792	106.302	158.833	158.098	158.117	185.44	0.735242	0.754861	28.0774	0.0196188	27.3422	27.3618	306.938	149.575	148.84	148.859	176.182	228.713	227.978	227.998	255.32	70.6155	70.6351	97.9577	69.8999	97.2224	97.242	237.793	237.057	237.077	264.4	79.6949	79.7145
Perio	100.159	0	1751.59	0	220.275	167.848	136.43	100.159	1851.75	100.159	320.433	268.007	236.588	1751.59	0	220.275	167.848	136.43	1751.59	1971.86	1919.44	1888.02	220.275	167.848	136.43	388.123	356.704	304.278	1851.75	100.159	320.433	268.007	236.588	1851.75	2072.02	2019.59	1988.18	320.433	268.007	236.588	488.282	456.863	404.436	1751.59	1971.86	1919.44	1888.02	220.275	167.848
Perio	0	0.00468028	91.8039	0	0	0.00238815	5.70064	0.00468028	91.8039	0	0	0.00238815	5.70064	91.8086	0.00468028	0.00468028	0.00706844	5.70532	91.8039	91.8039	91.8063	97.5046	0	0.00238815	5.70064	0.00238815	5.70064	5.70303	91.8086	0.00468028	0.00468028	0.00706844	5.70532	91.8039	91.8039	91.8063	97.5046	0	0.00238815	5.70064	0.00238815	5.70064	5.70303	91.8086	91.8086	91.811	97.5092	0.00468028	0.00706844
Perio	246.332	0.00103519	743.959	0	1475.71	0.00877284	74.4217	246.333	990.291	246.332	1722.04	246.341	320.754	743.96	0.00103519	1475.71	0.00980803	74.4228	743.959	2219.67	743.968	818.38	1475.71	0.00877284	74.4217	1475.72	1550.13	74.4305	990.292	246.333	1722.04	246.342	320.755	990.291	2466	990.3	1064.71	1722.04	246.341	320.754	1722.05	1796.46	320.763	743.96	2219.67	743.969	818.382	1475.71	0.00980803
Perio	87.9848	49.6888	819.573	0	0.00279384	0.0770688	63.5384	137.674	907.558	87.9848	87.9876	88.0619	151.523	869.262	49.6888	49.6916	49.7658	113.227	819.573	819.576	819.65	883.112	0.00279384	0.0770688	63.5384	0.0798626	63.5412	63.6155	957.247	137.674	137.676	137.751	201.212	907.558	907.561	907.635	971.097	87.9876	88.0619	151.523	88.0647	151.526	151.6	869.262	869.265	869.339	932.8	49.6916	49.7658
Perio	76.7363	287.196	166.557	0	259.974	39.689	84.9022	363.932	243.293	76.7363	336.711	116.425	161.639	453.753	287.196	547.17	326.885	372.098	166.557	426.531	206.246	251.459	259.974	39.689	84.9022	299.663	344.876	124.591	530.489	363.932	623.906	403.621	448.835	243.293	503.267	282.982	328.195	336.711	116.425	161.639	376.4	421.613	201.328	453.753	713.727	493.442	538.655	547.17	326.885
Perio	0.230027	359.504	422.457	0	261.854	0.0356377	30.3815	359.734	422.687	0.230027	262.084	0.265664	30.6115	781.962	359.504	621.358	359.54	389.886	422.457	684.311	422.493	452.839	261.854	0.0356377	30.3815	261.89	292.235	30.4171	782.192	359.734	621.588	359.77	390.116	422.687	684.541	422.723	453.069	262.084	0.265664	30.6115	262.12	292.465	30.6471	781.962	1043.82	781.997	812.343	621.358	359.54
Perio	14.2351	7.73789	87.1415	0	88.863	28.5723	19.54	21.973	101.377	14.2351	103.098	42.8073	33.7751	94.8794	7.73789	96.6008	36.3102	27.2779	87.1415	176.004	115.714	106.681	88.863	28.5723	19.54	117.435	108.403	48.1122	109.114	21.973	110.836	50.5452	41.513	101.377	190.24	129.949	120.917	103.098	42.8073	33.7751	131.67	122.638	62.3473	94.8794	183.742	123.452	114.419	96.6008	36.3102
Perio	1.60686	51.4632	156.925	0	135.934	52.9566	13.601	53.07	158.532	1.60686	137.541	54.5634	15.2079	208.388	51.4632	187.397	104.42	65.0642	156.925	292.859	209.882	170.526	135.934	52.9566	13.601	188.89	149.535	66.5576	209.995	53.07	189.004	106.027	66.671	158.532	294.466	211.488	172.133	137.541	54.5634	15.2079	190.497	151.142	68.1644	208.388	344.322	261.345	221.989	187.397	104.42
Perio	5.62367	48.6536	252.728	0	160.433	0.00134142	7.41928	54.2773	258.352	5.62367	166.056	5.62501	13.043	301.381	48.6536	209.086	48.655	56.0729	252.728	413.16	252.729	260.147	160.433	0.00134142	7.41928	160.434	167.852	7.42063	307.005	54.2773	214.71	54.2786	61.6966	258.352	418.784	258.353	265.771	166.056	5.62501	13.043	166.058	173.475	13.0443	301.381	461.814	301.383	308.801	209.086	48.655
Perio	0	111.363	711.453	0	490.09	0.0209798	12.9028	111.363	711.453	0	490.09	0.0209798	12.9028	822.816	111.363	601.453	111.384	124.266	711.453	1201.54	711.474	724.356	490.09	0.0209798	12.9028	490.111	502.992	12.9238	822.816	111.363	601.453	111.384	124.266	711.453	1201.54	711.474	724.356	490.09	0.0209798	12.9028	490.111	502.992	12.9238	822.816	1312.91	822.837	835.719	601.453	111.384
Perio	30.3152	5.88523	475.908	0	591.054	0.0593308	41.407	36.2004	506.223	30.3152	621.37	30.3745	71.7222	481.793	5.88523	596.94	5.94456	47.2922	475.908	1066.96	475.967	517.315	591.054	0.0593308	41.407	591.114	632.461	41.4663	512.108	36.2004	627.255	36.2598	77.6075	506.223	1097.28	506.283	547.63	621.37	30.3745	71.7222	621.429	662.777	71.7816	481.793	1072.85	481.853	523.2	596.94	5.94456
Perio	24.7807	33.7781	209.802	0	259.974	0.0184696	83.791	58.5589	234.582	24.7807	284.755	24.7992	108.572	243.58	33.7781	293.752	33.7966	117.569	209.802	469.776	209.82	293.593	259.974	0.0184696	83.791	259.993	343.765	83.8094	268.361	58.5589	318.533	58.5773	142.35	234.582	494.557	234.601	318.373	284.755	24.7992	108.572	284.773	368.546	108.59	243.58	503.554	243.598	327.371	293.752	33.7966
Perio	19.6816	253.116	169.056	0	238.442	0.0307488	167.339	272.798	188.737	19.6816	258.124	19.7124	187.021	422.172	253.116	491.558	253.147	420.456	169.056	407.498	169.086	336.395	238.442	0.0307488	167.339	238.473	405.782	167.37	441.854	272.798	511.24	272.829	440.137	188.737	427.18	188.768	356.077	258.124	19.7124	187.021	258.155	425.463	187.052	422.172	660.614	422.203	589.511	491.558	253.147
Perio	30.5343	0.0043631	410.06	3.12705	346.806	81.8936	59.4877	30.5386	440.595	33.6613	377.341	112.428	90.0219	410.065	3.13141	346.811	81.898	59.492	413.187	756.867	491.954	469.548	349.933	85.0206	62.6147	428.7	406.294	141.381	440.599	33.6657	377.345	112.432	90.0263	443.722	787.401	522.488	500.082	380.468	115.555	93.149	459.234	436.828	171.916	413.192	756.871	491.958	469.552	349.938	85.025
Perio	0.53793	0	227.709	0	163.938	0.0131192	51.802	0.53793	228.247	0.53793	164.476	0.551049	52.3399	227.709	0	163.938	0.0131192	51.802	227.709	391.647	227.722	279.511	163.938	0.0131192	51.802	163.951	215.74	51.8151	228.247	0.53793	164.476	0.551049	52.3399	228.247	392.185	228.26	280.049	164.476	0.551049	52.3399	164.489	216.278	52.3531	227.709	391.647	227.722	279.511	163.938	0.0131192
Perio	18.3144	0.000502469	979.937	0.88886	1898.95	0.00361955	4.02061	18.3149	998.251	19.2033	1917.26	18.3181	22.3351	979.937	0.889362	1898.95	0.00412201	4.02112	980.826	2878.88	979.941	983.958	1899.84	0.89248	4.90947	1898.95	1902.97	4.02423	998.252	19.2038	1917.26	18.3186	22.3356	999.14	2897.2	998.255	1002.27	1918.15	19.2069	23.2239	1917.27	1921.28	22.3387	980.826	2878.88	979.941	983.958	1899.84	0.892982
Perio	105.335	0.000502469	196.203	0	199.141	0.0184696	63.1213	105.336	301.538	105.335	304.476	105.354	168.457	196.203	0.000502469	199.141	0.0189721	63.1218	196.203	395.343	196.221	259.324	199.141	0.0184696	63.1213	199.159	262.262	63.1397	301.539	105.336	304.477	105.354	168.457	301.538	500.679	301.557	364.659	304.476	105.354	168.457	304.495	367.597	168.475	196.203	395.344	196.222	259.325	199.141	0.0189721
Perio	46.0265	34.7397	490.296	0	777.189	0.0215502	63.9584	80.7662	536.322	46.0265	823.215	46.048	109.985	525.035	34.7397	811.928	34.7613	98.6981	490.296	1267.48	490.317	554.254	777.189	0.0215502	63.9584	777.21	841.147	63.9799	571.062	80.7662	857.955	80.7877	144.725	536.322	1313.51	536.344	600.281	823.215	46.048	109.985	823.237	887.174	110.006	525.035	1302.22	525.057	588.994	811.928	34.7613
Perio	0.000709679	0	0.052019	0	0.142755	0.00506166	8.86356	0.000709679	0.0527287	0.000709679	0.143465	0.00577134	8.86427	0.052019	0	0.142755	0.00506166	8.86356	0.052019	0.194774	0.0570807	8.91558	0.142755	0.00506166	8.86356	0.147817	9.00631	8.86862	0.0527287	0.000709679	0.143465	0.00577134	8.86427	0.0527287	0.195484	0.0577904	8.91629	0.143465	0.00577134	8.86427	0.148527	9.00702	8.86933	0.052019	0.194774	0.0570807	8.91558	0.142755	0.00506166
Perio	29.0336	0	1531.88	0	1608.97	0.0087142	21.0085	29.0336	1560.91	29.0336	1638	29.0423	50.0421	1531.88	0	1608.97	0.0087142	21.0085	1531.88	3140.85	1531.89	1552.89	1608.97	0.0087142	21.0085	1608.98	1629.98	21.0172	1560.91	29.0336	1638	29.0423	50.0421	1560.91	3169.88	1560.92	1581.92	1638	29.0423	50.0421	1638.01	1659.01	50.0508	1531.88	3140.85	1531.89	1552.89	1608.97	0.0087142
Perio	0	0	25.3175	0	27.8589	0.0378551	36.777	0	25.3175	0	27.8589	0.0378551	36.777	25.3175	0	27.8589	0.0378551	36.777	25.3175	53.1764	25.3553	62.0945	27.8589	0.0378551	36.777	27.8968	64.6359	36.8149	25.3175	0	27.8589	0.0378551	36.777	25.3175	53.1764	25.3553	62.0945	27.8589	0.0378551	36.777	27.8968	64.6359	36.8149	25.3175	53.1764	25.3553	62.0945	27.8589	0.0378551
Perio	1.22227	0	1243.59	0	944.077	58.9555	10.589	1.22227	1244.82	1.22227	945.299	60.1777	11.8112	1243.59	0	944.077	58.9555	10.589	1243.59	2187.67	1302.55	1254.18	944.077	58.9555	10.589	1003.03	954.666	69.5444	1244.82	1.22227	945.299	60.1777	11.8112	1244.82	2188.89	1303.77	1255.41	945.299	60.1777	11.8112	1004.25	955.888	70.7667	1243.59	2187.67	1302.55	1254.18	944.077	58.9555
Perio	0	0	250.853	0	0	0.00207441	34.6599	0	250.853	0	0	0.00207441	34.6599	250.853	0	0	0.00207441	34.6599	250.853	250.853	250.855	285.513	0	0.00207441	34.6599	0.00207441	34.6599	34.662	250.853	0	0	0.00207441	34.6599	250.853	250.853	250.855	285.513	0	0.00207441	34.6599	0.00207441	34.6599	34.662	250.853	250.853	250.855	285.513	0	0.00207441
Perio	10.5966	4.14361	156.925	61.1105	0.522154	190.66	34.889	14.7402	167.522	71.7071	11.1188	201.257	45.4856	161.069	65.2541	4.66577	194.804	39.0326	218.036	157.447	347.585	191.814	61.6326	251.77	95.9995	191.182	35.4112	225.549	171.665	75.8507	15.2624	205.4	49.6292	228.632	168.044	358.182	202.411	72.2292	262.367	106.596	201.779	46.0078	236.146	222.179	161.591	351.729	195.958	65.7762	255.914
Perio	157.641	0	1103.92	0	1250.36	0.0179807	57.9406	157.641	1261.56	157.641	1408	157.659	215.581	1103.92	0	1250.36	0.0179807	57.9406	1103.92	2354.28	1103.94	1161.86	1250.36	0.0179807	57.9406	1250.38	1308.3	57.9586	1261.56	157.641	1408	157.659	215.581	1261.56	2511.92	1261.58	1319.5	1408	157.659	215.581	1408.02	1465.94	215.599	1103.92	2354.28	1103.94	1161.86	1250.36	0.0179807
Perio	0	0	497.652	0	626.122	0.102145	99.4448	0	497.652	0	626.122	0.102145	99.4448	497.652	0	626.122	0.102145	99.4448	497.652	1123.77	497.754	597.097	626.122	0.102145	99.4448	626.224	725.567	99.547	497.652	0	626.122	0.102145	99.4448	497.652	1123.77	497.754	597.097	626.122	0.102145	99.4448	626.224	725.567	99.547	497.652	1123.77	497.754	597.097	626.122	0.102145
Perio	1.71443	0.000502469	916.419	14.5719	391.993	58.9555	111.229	1.71493	918.134	16.2863	393.708	60.6699	112.944	916.42	14.5724	391.994	58.956	111.23	930.991	1308.41	975.375	1027.65	406.565	73.5273	125.801	450.949	503.223	170.185	918.134	16.2868	393.708	60.6704	112.944	932.706	1310.13	977.089	1029.36	408.28	75.2418	127.515	452.663	504.937	171.899	930.992	1308.41	975.375	1027.65	406.566	73.5278
Perio	105.159	0	1853.59	0	241.275	178.848	146.33	105.159	1958.75	105.159	346.433	284.007	251.488	1853.59	0	241.275	178.848	146.33	1853.59	2094.86	2032.44	1999.92	241.275	178.848	146.33	420.123	387.604	325.178	1958.75	105.159	346.433	284.007	251.488	1958.75	2200.02	2137.59	2105.08	346.433	284.007	251.488	525.282	492.763	430.336	1853.59	2094.86	2032.44	1999.92	241.275	178.848
[truncated: 78 more columns]

## Sheet: Shapiro Descriptive Stadistics
Shapiro test for normality, and descriptive statistics of continuous random variables for single bacteria, and for bacterial clusters.
Single Bacteria or Cluster Bacteria Variable	Type Site	Pvalue Shapiro	Normality		Single Bacteria or Cluster Bacteria Variable	Type Site	Pvalue Shapiro	Normality		Control Mean	Perio Mean	Control Deviation	Perio Deviation	Control Median	Perio Median	Control Interquartile Range	Perio Interquartile Range
Td	control	<1e^-6	false		Td	perio	<1e^-6	false		7.99	37.66	24.28	58.82	0.69	9.63	4.06	49.54
Pi	control	<1e^-6	false		Pi	perio	<1e^-6	false		25.62	37.23	57.27	81.54	0.01	0	5.62	38.22
Tf	control	<1e^-6	false		Tf	perio	<1e^-4	false		139.04	486.04	204.93	505.75	82.21	251.79	198	562.65
Aa	control	<1e^-6	false		Aa	perio	<1e^-6	false		1.17	2.27	5.35	9.95	0	0	0	0
Pg	control	<1e^-6	false		Pg	perio	<1e^-5	false		113.25	373.13	269.34	481.23	7.74	209.71	79.67	498.89
Fn	control	<1e^-6	false		Fn	perio	<1e^-6	false		9.32	22.04	29.82	49.73	0.02	0.03	0.05	5.71
Pm	control	<1e^-4	false		Pm	perio	0.00081	false		22.08	47.69	23.16	41.32	13.16	35.83	31.55	45.59
TdPi	control	<1e^-6	false		TdPi	perio	<1e^-5	false		33.61	74.89	61.7	97.74	2.77	30.65	33.48	105.79
TdTf	control	<1e^-6	false		TdTf	perio	<1e^-4	false		147.03	523.7	214.01	526.67	88.1	297.23	198.24	595.21
TdAa	control	<1e^-6	false		TdAa	perio	<1e^-6	false		9.16	39.93	25.43	58.57	0.69	17.6	5.81	62.71
TdPg	control	<1e^-6	false		TdPg	perio	<1e^-5	false		121.24	410.79	270.96	503.98	15.77	260.1	101.75	543.54
TdFn	control	<1e^-6	false		TdFn	perio	<1e^-6	false		17.31	59.7	39.62	80.56	1.44	29.71	9.57	74.35
TdPm	control	<1e^-5	false		TdPm	perio	0.00014	false		30.06	85.35	33.82	81.37	14.87	51.19	42.02	89.37
PiTf	control	<1e^-6	false		PiTf	perio	0.00015	false		164.66	523.27	234.51	499.61	123.66	397.41	208.25	604.76
PiAa	control	<1e^-6	false		PiAa	perio	<1e^-6	false		26.79	39.49	58.77	81.39	0.01	0	6.51	48.91
PiPg	control	<1e^-6	false		PiPg	perio	<1e^-4	false		138.87	410.36	273.19	480.09	36.69	230.77	162.37	569.35
PiFn	control	<1e^-6	false		PiFn	perio	<1e^-6	false		34.93	59.26	69.12	91.04	0.05	14.72	38.98	79.7
PiPm	control	<1e^-6	false		PiPm	perio	<1e^-6	false		47.69	84.91	71.34	98.58	14.72	57.01	50.18	80.76
TfAa	control	<1e^-6	false		TfAa	perio	<1e^-4	false		140.21	488.31	204.95	505.09	82.21	251.79	198	561.22
TfPg	control	<1e^-6	false		TfPg	perio	<1e^-4	false		252.29	859.17	392.55	876.74	104.3	448.15	315.36	1046.5
TfFn	control	<1e^-6	false		TfFn	perio	<1e^-4	false		148.36	508.08	208.59	528.67	83.32	300.16	199.92	553.25
TfPm	control	<1e^-6	false		TfPm	perio	<1e^-4	false		161.12	533.73	211.91	525.16	99.5	314.99	233.82	566.15
AaPg	control	<1e^-6	false		AaPg	perio	<1e^-5	false		114.42	375.4	269.33	480.09	7.74	212.01	80.45	496.15
AaFn	control	<1e^-6	false		AaFn	perio	<1e^-6	false		10.49	24.3	34.62	55.99	0.02	0.03	0.14	7.8
AaPm	control	<1e^-4	false		AaPm	perio	0.0017	false		23.25	49.95	24.69	42.44	14.43	37.02	31.56	48.52
PgFn	control	<1e^-6	false		PgFn	perio	<1e^-5	false		122.57	395.17	282.67	477.56	7.75	227.05	102.56	496.15
PgPm	control	<1e^-6	false		PgPm	perio	<1e^-5	false		135.33	420.81	269.3	485.62	50.39	277.25	135.48	479.41
FnPm	control	<1e^-6	false		FnPm	perio	<1e^-5	false		31.39	69.72	40.04	75.96	14.73	47.68	41.09	51.69
TdPiTf	control	<1e^-6	false		TdPiTf	perio	0.00036	false		172.65	560.93	242.36	520.24	126.41	412.68	217.3	646.23
TdPiAa	control	<1e^-6	false		TdPiAa	perio	<1e^-5	false		34.78	77.16	63.31	96.96	4.15	34.93	33.48	105.79
TdPiPg	control	<1e^-6	false		TdPiPg	perio	<1e^-4	false		146.86	448.02	274.68	502.34	37.03	311.5	180.31	576.36
TdPiFn	control	<1e^-6	false		TdPiFn	perio	<1e^-4	false		42.92	96.93	73.45	108.4	5.32	59.38	56.71	137.01
TdPiPm	control	<1e^-6	false		TdPiPm	perio	<1e^-4	false		55.68	122.58	75.06	118.65	16.62	83.82	70.01	142.77
TdTfAa	control	<1e^-6	false		TdTfAa	perio	<1e^-4	false		148.2	525.97	214.1	525.92	88.1	297.23	198.24	579.29
TdTfPg	control	<1e^-6	false		TdTfPg	perio	<1e^-4	false		260.28	896.83	397.73	899.57	115.98	501.97	328.04	1010.15
TdTfFn	control	<1e^-6	false		TdTfFn	perio	<1e^-4	false		156.35	545.74	217.73	549.23	88.39	329.87	206.56	554.71
TdTfPm	control	<1e^-6	false		TdTfPm	perio	<1e^-4	false		169.1	571.39	220.74	546.67	105.85	360.37	233.96	591.2
TdAaPg	control	<1e^-6	false		TdAaPg	perio	<1e^-5	false		122.41	413.06	271.01	502.76	15.77	260.1	103.85	522.92
TdAaFn	control	<1e^-6	false		TdAaFn	perio	<1e^-6	false		18.48	61.97	43.67	83.81	1.44	29.71	9.76	78.36
TdAaPm	control	<1e^-4	false		TdAaPm	perio	0.00034	false		31.24	87.62	35.29	81.16	17.59	60.8	42.02	93.48
TdPgFn	control	<1e^-6	false		TdPgFn	perio	<1e^-5	false		130.56	432.83	284.38	501.03	15.79	260.14	117.77	523.48
TdPgPm	control	<1e^-6	false		TdPgPm	perio	<1e^-5	false		143.31	458.48	270.96	509.6	54.88	330.03	139.48	534.76
TdFnPm	control	<1e^-6	false		TdFnPm	perio	<1e^-4	false		39.38	107.39	47.97	106.02	23.64	70.03	50.83	137.46
PiTfAa	control	<1e^-6	false		PiTfAa	perio	0.00015	false		165.83	525.53	234.85	498.81	123.66	398.97	212.4	586.83
PiTfPg	control	<1e^-6	false		PiTfPg	perio	2e-04	false		277.91	896.4	407.32	868.76	146.71	647.27	361.25	1080.04
PiTfFn	control	<1e^-6	false		PiTfFn	perio	0.00011	false		173.97	545.3	239	521.99	123.68	403.5	212.27	572.36
PiTfPm	control	<1e^-6	false		PiTfPm	perio	0.00031	false		186.73	570.95	243.27	520.55	158.23	441.27	238.02	607.23
PiAaPg	control	<1e^-6	false		PiAaPg	perio	<1e^-4	false		140.04	412.62	273.45	478.81	36.69	230.77	163.43	559.12
PiAaFn	control	<1e^-6	false		PiAaFn	perio	<1e^-6	false		36.11	61.53	72.33	93.95	0.14	14.72	42.06	81.03
PiAaPm	control	<1e^-6	false		PiAaPm	perio	<1e^-6	false		48.87	87.18	72.86	98.42	15.07	60.28	50.18	81.81
PiPgFn	control	<1e^-6	false		PiPgFn	perio	<1e^-4	false		148.18	432.39	287.4	475.53	36.7	286.02	164.67	559.08
PiPgPm	control	<1e^-6	false		PiPgPm	perio	<1e^-4	false		160.94	458.04	275.48	485.89	58.89	318.96	201.03	583.08
PiFnPm	control	<1e^-6	false		PiFnPm	perio	<1e^-5	false		57.01	106.95	82.25	113.78	17.7	66.34	71.26	83.31
TfAaPg	control	<1e^-6	false		TfAaPg	perio	<1e^-4	false		253.46	861.44	392.52	875.67	104.3	448.15	315.36	1010.11
TfAaFn	control	<1e^-6	false		TfAaFn	perio	<1e^-4	false		149.53	510.34	209.29	528.57	85.37	307.04	199.92	553.07
TfAaPm	control	<1e^-6	false		TfAaPm	perio	<1e^-4	false		162.29	535.99	212.04	524.52	99.5	314.99	233.82	565.6
TfPgFn	control	<1e^-6	false		TfPgFn	perio	<1e^-4	false		261.61	881.2	402.59	886.78	109.64	468.01	337.46	985.63
TfPgPm	control	<1e^-6	false		TfPgPm	perio	<1e^-4	false		274.36	906.85	395.53	889.5	126.93	564.2	349.85	1054.87
TfFnPm	control	<1e^-6	false		TfFnPm	perio	<1e^-4	false		170.43	555.76	215.86	548.71	99.51	359.45	238.68	533.9
AaPgFn	control	<1e^-6	false		AaPgFn	perio	<1e^-5	false		123.74	397.43	283.15	477	7.75	245.38	103.04	496.15
AaPgPm	control	<1e^-6	false		AaPgPm	perio	<1e^-5	false		136.5	423.08	269.37	484.48	50.39	277.25	135.48	484.18
AaFnPm	control	<1e^-6	false		AaFnPm	perio	<1e^-6	false		32.57	71.99	44.23	80.17	14.73	49.96	42.36	51.69
PgFnPm	control	<1e^-6	false		PgFnPm	perio	<1e^-4	false		144.64	442.85	282.94	483.63	51.81	277.28	141.52	520.62
TdPiTfAa	control	<1e^-6	false		TdPiTfAa	perio	0.00037	false		173.82	563.2	242.74	519.35	126.41	413.3	217.3	626.6
TdPiTfPg	control	<1e^-6	false		TdPiTfPg	perio	0.00024	false		285.89	934.06	412.23	891.48	149.46	661.45	374.02	1080.06
TdPiTfFn	control	<1e^-6	false		TdPiTfFn	perio	0.00023	false		181.96	582.97	246.88	542.29	126.43	413.34	217.32	618.12
TdPiTfPm	control	<1e^-6	false		TdPiTfPm	perio	0.00065	false		194.72	608.62	250.87	541.73	164.83	449.08	241.41	658.02
TdPiAaPg	control	<1e^-6	false		TdPiAaPg	perio	<1e^-4	false		148.03	450.29	274.99	500.99	37.03	311.5	180.31	554.49
TdPiAaFn	control	<1e^-6	false		TdPiAaFn	perio	<1e^-4	false		44.1	99.2	76.66	110.28	5.52	59.38	56.71	137.2
TdPiAaPm	control	<1e^-6	false		TdPiAaPm	perio	0.00012	false		56.85	124.85	76.68	117.98	19.12	92.52	70.01	143.32
TdPiPgFn	control	<1e^-6	false		TdPiPgFn	perio	<1e^-4	false		156.17	470.06	288.97	498.54	37.03	311.52	184.15	552.22
TdPiPgPm	control	<1e^-6	false		TdPiPgPm	perio	<1e^-4	false		168.93	495.71	276.98	509.32	60.67	384.96	218.04	601.09
TdPiFnPm	control	<1e^-6	false		TdPiFnPm	perio	0.00016	false		65	144.61	86.02	133.65	26.35	109.04	74.3	146.79
TdTfAaPg	control	<1e^-6	false		TdTfAaPg	perio	<1e^-4	false		261.45	899.1	397.73	898.46	115.98	501.97	328.04	1000.49
TdTfAaFn	control	<1e^-6	false		TdTfAaFn	perio	<1e^-4	false		157.52	548.01	218.46	549.01	90.44	331.45	206.56	554.71
TdTfAaPm	control	<1e^-6	false		TdTfAaPm	perio	<1e^-4	false		170.28	573.66	220.93	545.93	105.85	360.37	233.96	550.97
TdTfPgFn	control	<1e^-6	false		TdTfPgFn	perio	<1e^-4	false		269.59	918.87	407.75	909.67	118.79	521.83	357.44	991.28
TdTfPgPm	control	<1e^-6	false		TdTfPgPm	perio	<1e^-4	false		282.35	944.52	400.69	912.81	133.27	591.34	362.49	1017.85
TdTfFnPm	control	<1e^-6	false		TdTfFnPm	perio	<1e^-4	false		178.42	593.43	224.74	569.82	105.85	380.48	242.51	538.3
TdAaPgFn	control	<1e^-6	false		TdAaPgFn	perio	<1e^-5	false		131.73	435.1	284.91	500.37	15.79	262.5	117.77	522.93
TdAaPgPm	control	<1e^-6	false		TdAaPgPm	perio	<1e^-5	false		144.49	460.75	271.08	508.39	54.88	330.03	146.59	522.08
TdAaFnPm	control	<1e^-6	false		TdAaFnPm	perio	<1e^-4	false		40.55	109.65	51.8	108.49	23.64	70.03	50.53	138.24
TdPgFnPm	control	<1e^-6	false		TdPgFnPm	perio	<1e^-4	false		152.63	480.52	284.68	508.25	58.08	330.06	150.85	569.77
PiTfAaPg	control	<1e^-6	false		PiTfAaPg	perio	0.00021	false		279.08	898.66	407.47	867.61	146.71	652.4	361.25	1070.87
PiTfAaFn	control	<1e^-6	false		PiTfAaFn	perio	0.00012	false		175.15	547.57	239.91	521.77	123.68	417.52	212.27	572.36
PiTfAaPm	control	<1e^-6	false		PiTfAaPm	perio	0.00032	false		187.91	573.22	243.68	519.78	158.23	442.01	238.02	574.42
PiTfPgFn	control	<1e^-6	false		PiTfPgFn	perio	0.00018	false		287.22	918.43	417.73	878.42	146.73	658.36	408.92	1064.37
PiTfPgPm	control	<1e^-6	false		PiTfPgPm	perio	0.00032	false		299.98	944.08	411.74	882.41	181.28	728.83	398.83	1086.78
PiTfFnPm	control	<1e^-6	false		PiTfFnPm	perio	0.00019	false		196.05	592.99	247.95	543.54	158.24	442.04	238.68	559.58
PiAaPgFn	control	<1e^-6	false		PiAaPgFn	perio	<1e^-4	false		149.36	434.66	288.13	474.84	36.7	291.15	164.67	559.08
PiAaPgPm	control	<1e^-6	false		PiAaPgPm	perio	<1e^-4	false		162.12	460.31	275.81	484.63	60.94	324.09	202.78	559.93
PiAaFnPm	control	<1e^-6	false		PiAaFnPm	perio	<1e^-5	false		58.18	109.22	85.22	116.1	17.7	66.34	71.26	84.9
PiPgFnPm	control	<1e^-6	false		PiPgFnPm	perio	0.00015	false		170.26	480.08	289.88	483.03	67.79	340.46	204.15	564.29
TfAaPgFn	control	<1e^-6	false		TfAaPgFn	perio	<1e^-4	false		262.78	883.47	402.9	886.05	109.64	468.01	362.5	985.63
TfAaPgPm	control	<1e^-6	false		TfAaPgPm	perio	<1e^-4	false		275.54	909.12	395.56	888.45	126.93	564.2	349.85	1011.3
TfAaFnPm	control	<1e^-6	false		TfAaFnPm	perio	<1e^-4	false		171.61	558.03	216.64	548.61	99.51	365.01	238.68	533.72
TfPgFnPm	control	<1e^-6	false		TfPgFnPm	perio	<1e^-4	false		283.68	928.89	405.71	900.28	132.39	564.23	366.87	994.72
AaPgFnPm	control	<1e^-6	false		AaPgFnPm	perio	<1e^-4	false		145.82	445.12	283.5	483.07	51.81	289.73	141.52	528.34
TdPiTfAaPg	control	<1e^-6	false		TdPiTfAaPg	perio	0.00024	false		287.07	936.33	412.42	890.29	149.46	666.57	374.02	1076.26
TdPiTfAaFn	control	<1e^-6	false		TdPiTfAaFn	perio	0.00026	false		183.14	585.24	247.82	541.96	126.43	432.66	217.32	618.12
TdPiTfAaPm	control	<1e^-6	false		TdPiTfAaPm	perio	0.00067	false		195.89	610.88	251.33	540.87	164.83	454.21	241.41	622.08
TdPiTfPgFn	control	<1e^-6	false		TdPiTfPgFn	perio	2e-04	false		295.21	956.1	422.63	901.21	149.48	672.53	416.32	1073.2
TdPiTfPgPm	control	<1e^-6	false		TdPiTfPgPm	perio	0.00035	false		307.97	981.75	416.63	905.59	184.03	757.29	406.17	1093.43
TdPiTfFnPm	control	<1e^-6	false		TdPiTfFnPm	perio	0.00036	false		204.04	630.65	255.6	564.35	164.84	460.16	242.51	603.42
TdPiAaPgFn	control	<1e^-6	false		TdPiAaPgFn	perio	<1e^-4	false		157.35	472.32	289.75	497.75	37.03	311.52	184.15	552.22
TdPiAaPgPm	control	<1e^-6	false		TdPiAaPgPm	perio	<1e^-4	false		170.1	497.97	277.37	507.98	62.85	384.96	218.04	580.37
TdPiAaFnPm	control	<1e^-6	false		TdPiAaFnPm	perio	0.00021	false		66.17	146.88	89.03	135.16	26.35	109.59	74	146.79
TdPiPgFnPm	control	<1e^-6	false		TdPiPgFnPm	perio	0.00014	false		178.25	517.74	291.47	507.14	68.44	384.98	220.49	578.53
TdTfAaPgFn	control	<1e^-6	false		TdTfAaPgFn	perio	<1e^-4	false		270.77	921.14	408.1	908.88	118.79	521.83	382.48	991.1
TdTfAaPgPm	control	<1e^-6	false		TdTfAaPgPm	perio	1e-04	false		283.53	946.79	400.76	911.71	133.27	591.34	362.49	999.73
TdTfAaFnPm	control	<1e^-6	false		TdTfAaFnPm	perio	<1e^-4	false		179.59	595.69	225.55	569.61	105.85	380.74	242.51	537.75
TdTfPgFnPm	control	<1e^-6	false		TdTfPgFnPm	perio	<1e^-4	false		291.67	966.55	410.86	923.62	137.05	610.88	387.24	998.42
TdAaPgFnPm	control	<1e^-6	false		TdAaPgFnPm	perio	<1e^-4	false		153.8	482.78	285.29	507.59	58.08	332.7	150.85	569.22
PiTfAaPgFn	control	<1e^-6	false		PiTfAaPgFn	perio	0.00019	false		288.4	920.7	418.21	877.61	146.73	663.49	417.27	1064.19
PiTfAaPgPm	control	<1e^-6	false		PiTfAaPgPm	perio	0.00034	false		301.16	946.35	411.94	881.28	181.28	733.96	398.83	1072.65
PiTfAaFnPm	control	<1e^-6	false		PiTfAaFnPm	perio	0.00021	false		197.22	595.26	248.92	543.32	158.24	457.39	238.68	559.03
PiTfPgFnPm	control	<1e^-6	false		PiTfPgFnPm	perio	0.00027	false		309.3	966.12	422.25	892.81	181.29	754.58	418.38	1070.21
PiAaPgFnPm	control	<1e^-6	false		PiAaPgFnPm	perio	0.00017	false		171.43	482.35	290.68	482.35	69.35	345.59	204.15	563.73
TfAaPgFnPm	control	<1e^-6	false		TfAaPgFnPm	perio	<1e^-4	false		284.86	931.16	406.09	899.56	132.42	564.23	391.91	994.72
TdPiTfAaPgFn	control	<1e^-6	false		TdPiTfAaPgFn	perio	0.00021	false		296.39	958.36	423.14	900.35	149.48	677.66	420.87	1073.2
TdPiTfAaPgPm	control	<1e^-6	false		TdPiTfAaPgPm	perio	0.00037	false		309.14	984.01	416.86	904.42	184.03	762.79	406.17	1079.74
TdPiTfAaFnPm	control	<1e^-6	false		TdPiTfAaFnPm	perio	4e-04	false		205.21	632.92	256.59	564.03	164.84	482.47	242.51	603.65
TdPiTfPgFnPm	control	<1e^-6	false		TdPiTfPgFnPm	perio	0.00029	false		317.29	1003.78	427.13	916.04	184.05	768.75	429.79	1066.76
TdPiAaPgFnPm	control	<1e^-6	false		TdPiAaPgFnPm	perio	0.00016	false		179.42	520.01	292.31	506.36	69.35	384.98	220.49	578.53
TdTfAaPgFnPm	control	<1e^-6	false		TdTfAaPgFnPm	perio	<1e^-4	false		292.84	968.82	411.26	922.84	139.11	611.2	406.31	998.24
PiTfAaPgFnPm	control	<1e^-6	false		PiTfAaPgFnPm	perio	0.00029	false		310.47	968.39	422.78	892.01	181.29	759.71	418.48	1070.03
TdPiTfAaPgFnPm	control	<1e^-6	false		TdPiTfAaPgFnPm	perio	0.00031	false		318.46	1006.05	427.68	915.18	184.05	773.88	429.89	1066.76

## Sheet: Wilcox Paired and Benjamini
Paired Wilcox Test and their ajusted pvalue by Benjamini- Hochberg
P values are ordened from lowest to highest value
Single Bacteria or Cluster Bacteria Variable	Paired Wilcox Test (unajusted pvalue)	Round unajusted pvalue	hypothesis	Ajusted pvalue by Benjamini-Hochberg	significant
TdTfPgFn	1.05574144981802e-06	<1e^-5	Alternative	6.40145e-06	true
TdTfAaPgFn	1.05574144981802e-06	<1e^-5	Alternative	6.40145e-06	true
TdTfAaPgFnPm	1.05574144981802e-06	<1e^-5	Alternative	6.40145e-06	true
TdTfAaPg	1.16214505396783e-06	<1e^-5	Alternative	6.40145e-06	true
TfAaPgFn	1.16214505396783e-06	<1e^-5	Alternative	6.40145e-06	true
TfAaPgPm	1.16214505396783e-06	<1e^-5	Alternative	6.40145e-06	true
TfPgFnPm	1.16214505396783e-06	<1e^-5	Alternative	6.40145e-06	true
TfAaPgFnPm	1.16214505396783e-06	<1e^-5	Alternative	6.40145e-06	true
TfPgFn	1.27835301100276e-06	<1e^-5	Alternative	6.40145e-06	true
TdTfAaPgPm	1.27835301100276e-06	<1e^-5	Alternative	6.40145e-06	true
TdTfPgFnPm	1.27835301100276e-06	<1e^-5	Alternative	6.40145e-06	true
TdPiTfAaPgPm	1.27835301100276e-06	<1e^-5	Alternative	6.40145e-06	true
TfAaPg	1.40518750413321e-06	<1e^-5	Alternative	6.40145e-06	true
TdPiTfPgFn	1.40518750413321e-06	<1e^-5	Alternative	6.40145e-06	true
TdPiTfAaPgFn	1.40518750413321e-06	<1e^-5	Alternative	6.40145e-06	true
TdPiTfPgFnPm	1.40518750413321e-06	<1e^-5	Alternative	6.40145e-06	true
TdPiTfAaPgFnPm	1.40518750413321e-06	<1e^-5	Alternative	6.40145e-06	true
TdPiTfPg	1.5435380191775e-06	<1e^-5	Alternative	6.40145e-06	true
PiTfPgFn	1.5435380191775e-06	<1e^-5	Alternative	6.40145e-06	true
TdPiTfAaPg	1.5435380191775e-06	<1e^-5	Alternative	6.40145e-06	true
PiTfAaPgFn	1.5435380191775e-06	<1e^-5	Alternative	6.40145e-06	true
PiTfAaPgFnPm	1.5435380191775e-06	<1e^-5	Alternative	6.40145e-06	true
TfPg	1.69434679264668e-06	<1e^-5	Alternative	6.40145e-06	true
TdTfPg	1.69434679264668e-06	<1e^-5	Alternative	6.40145e-06	true
TdTfPm	1.69434679264668e-06	<1e^-5	Alternative	6.40145e-06	true
PiTfPg	1.69434679264668e-06	<1e^-5	Alternative	6.40145e-06	true
TfPgPm	1.69434679264668e-06	<1e^-5	Alternative	6.40145e-06	true
TdTfAaPm	1.69434679264668e-06	<1e^-5	Alternative	6.40145e-06	true
TdTfPgPm	1.69434679264668e-06	<1e^-5	Alternative	6.40145e-06	true
PiTfAaPg	1.69434679264668e-06	<1e^-5	Alternative	6.40145e-06	true
PiTfAaPgPm	1.69434679264668e-06	<1e^-5	Alternative	6.40145e-06	true
TdTfAa	1.85863245860673e-06	<1e^-5	Alternative	6.40145e-06	true
TdPiTfPm	1.85863245860673e-06	<1e^-5	Alternative	6.40145e-06	true
TdPiTfAaPm	1.85863245860673e-06	<1e^-5	Alternative	6.40145e-06	true
TdPiTfPgPm	1.85863245860673e-06	<1e^-5	Alternative	6.40145e-06	true
PiTfPgFnPm	1.85863245860673e-06	<1e^-5	Alternative	6.40145e-06	true
TdTf	2.03749914362561e-06	<1e^-5	Alternative	6.40145e-06	true
TdPiTf	2.03749914362561e-06	<1e^-5	Alternative	6.40145e-06	true
TdPiTfAa	2.23211281991098e-06	<1e^-5	Alternative	6.40145e-06	true
PiTfPgPm	2.23211281991098e-06	<1e^-5	Alternative	6.40145e-06	true
TdTfAaFnPm	2.23211281991098e-06	<1e^-5	Alternative	6.40145e-06	true
TfAa	2.4437304091407e-06	<1e^-5	Alternative	6.40145e-06	true
TdAaPm	2.4437304091407e-06	<1e^-5	Alternative	6.40145e-06	true
TdTfFnPm	2.4437304091407e-06	<1e^-5	Alternative	6.40145e-06	true
Tf	2.67371251538862e-06	<1e^-5	Alternative	6.40145e-06	true
TdTfFn	2.67371251538862e-06	<1e^-5	Alternative	6.40145e-06	true
PiTfAa	2.67371251538862e-06	<1e^-5	Alternative	6.40145e-06	true
TdTfAaFn	2.67371251538862e-06	<1e^-5	Alternative	6.40145e-06	true
TdPiTfAaFnPm	2.67371251538862e-06	<1e^-5	Alternative	6.40145e-06	true
TdAa	2.80719333896444e-06	<1e^-5	Alternative	6.40145e-06	true
PiTf	2.92349614028353e-06	<1e^-5	Alternative	6.40145e-06	true
TfPm	2.92349614028353e-06	<1e^-5	Alternative	6.40145e-06	true
TdAaFn	2.92349614028353e-06	<1e^-5	Alternative	6.40145e-06	true
PiTfPm	2.92349614028353e-06	<1e^-5	Alternative	6.40145e-06	true
TfAaPm	2.92349614028353e-06	<1e^-5	Alternative	6.40145e-06	true
PiTfAaPm	2.92349614028353e-06	<1e^-5	Alternative	6.40145e-06	true
TdPiTfFnPm	2.92349614028353e-06	<1e^-5	Alternative	6.40145e-06	true
PiTfAaFnPm	2.92349614028353e-06	<1e^-5	Alternative	6.40145e-06	true
TfFn	3.19462924380787e-06	<1e^-5	Alternative	6.65111e-06	true
TfAaFn	3.19462924380787e-06	<1e^-5	Alternative	6.65111e-06	true
PiTfAaFn	3.19462924380787e-06	<1e^-5	Alternative	6.65111e-06	true
PiTfFnPm	3.48877983924467e-06	<1e^-5	Alternative	6.92305e-06	true
TfAaFnPm	3.48877983924467e-06	<1e^-5	Alternative	6.92305e-06	true
TdPiTfAaFn	3.48877983924467e-06	<1e^-5	Alternative	6.92305e-06	true
PiTfFn	3.80771052732598e-06	<1e^-5	Alternative	7.2176e-06	true
TfFnPm	3.80771052732598e-06	<1e^-5	Alternative	7.2176e-06	true
TdPiTfFn	3.80771052732598e-06	<1e^-5	Alternative	7.2176e-06	true
TdAaPgFn	4.15331487602089e-06	<1e^-5	Alternative	7.64451e-06	true
TdPiAaPgFnPm	4.15331487602089e-06	<1e^-5	Alternative	7.64451e-06	true
TdAaPgFnPm	4.52763015346136e-06	<1e^-5	Alternative	8.21441e-06	true
TdPgFn	4.9328082241118e-06	<1e^-5	Alternative	8.35289e-06	true
AaPgFn	4.9328082241118e-06	<1e^-5	Alternative	8.35289e-06	true
TdAaFnPm	4.9328082241118e-06	<1e^-5	Alternative	8.35289e-06	true
TdPiAaPgPm	4.9328082241118e-06	<1e^-5	Alternative	8.35289e-06	true
TdPiPgFnPm	4.9328082241118e-06	<1e^-5	Alternative	8.35289e-06	true
TdFn	5.3711592045147e-06	<1e^-5	Alternative	8.85892e-06	true
TdPiAaPgFn	5.3711592045147e-06	<1e^-5	Alternative	8.85892e-06	true
TdPiPgPm	5.84515692025889e-06	<1e^-5	Alternative	9.51711e-06	true
TdPm	6.35741889709607e-06	<1e^-5	Alternative	9.9678e-06	true
TdAaPgPm	6.35741889709607e-06	<1e^-5	Alternative	9.9678e-06	true
TdPgFnPm	6.35741889709607e-06	<1e^-5	Alternative	9.9678e-06	true
TdFnPm	6.9107463787077e-06	<1e^-5	Alternative	1.05743e-05	true
TdPiPgFn	6.9107463787077e-06	<1e^-5	Alternative	1.05743e-05	true
AaPgFnPm	7.50813705963083e-06	<1e^-5	Alternative	1.13516e-05	true
PiAaPgFnPm	8.15275961940642e-06	<1e^-5	Alternative	1.21812e-05	true
TdPgPm	8.84799555933569e-06	<1e^-5	Alternative	1.2916e-05	true
PiAaPgFn	8.84799555933569e-06	<1e^-5	Alternative	1.2916e-05	true
AaPgPm	1.0404974091216e-05	<1e^-4	Alternative	1.48475e-05	true
PiPgFnPm	1.0404974091216e-05	<1e^-4	Alternative	1.48475e-05	true
PiPgFn	1.22106994240312e-05	<1e^-4	Alternative	1.72307e-05	true
PgFnPm	1.32178356579971e-05	<1e^-4	Alternative	1.82464e-05	true
PiAaPgPm	1.32178356579971e-05	<1e^-4	Alternative	1.82464e-05	true
PiPgPm	1.54650679178303e-05	<1e^-4	Alternative	2.1119e-05	true
PgFn	1.67158377735177e-05	<1e^-4	Alternative	2.25842e-05	true
PgPm	1.80590286618099e-05	<1e^-4	Alternative	2.38906e-05	true
TdPiAaFnPm	1.80590286618099e-05	<1e^-4	Alternative	2.38906e-05	true
Td	2.23583772134462e-05	<1e^-4	Alternative	2.92733e-05	true
TdAaPg	2.28893181584526e-05	<1e^-4	Alternative	2.96627e-05	true
TdPiAaPm	2.44851689785719e-05	<1e^-4	Alternative	3.10962e-05	true
TdPiFnPm	2.44851689785719e-05	<1e^-4	Alternative	3.10962e-05	true
TdPg	2.60321404978194e-05	<1e^-4	Alternative	3.27335e-05	true
TdPiPm	2.84316502074944e-05	<1e^-4	Alternative	3.54002e-05	true
TdPiAaPg	3.30141802351886e-05	<1e^-4	Alternative	4.07068e-05	true
TdPiPg	3.96093035425062e-05	<1e^-4	Alternative	4.83691e-05	true
AaPm	4.40416206402006e-05	<1e^-4	Alternative	5.32694e-05	true
PiAaPg	4.74424156854696e-05	<1e^-4	Alternative	5.68414e-05	true
AaPg	5.27435788421125e-05	<1e^-4	Alternative	6.26022e-05	true
PiPg	5.34576064895066e-05	<1e^-4	Alternative	6.28622e-05	true
Pg	7.7304388006352e-05	<1e^-4	Alternative	9.00703e-05	true
AaFnPm	9.44651492318371e-05	<1e^-4	Alternative	0.000109064	true
TdPiAaFn	0.000115357968752505	0.00012	Alternative	0.000131986	true
FnPm	0.000131545759359142	0.00013	Alternative	0.000149163	true
Pm	0.000170298430020921	0.00017	Alternative	0.000189718	true
TdPiFn	0.000170298430020921	0.00017	Alternative	0.000189718	true
PiAaFnPm	0.000205904414542601	0.00021	Alternative	0.00022739	true
PiFnPm	0.000336437338773976	0.00034	Alternative	0.000368341	true
TdPiAa	0.00263450781810865	0.0026	Alternative	0.00285968	true
PiAaPm	0.00424445214775915	0.0042	Alternative	0.00456818	true
TdPi	0.00536669446110061	0.0054	Alternative	0.00572748	true
PiPm	0.00557699959426827	0.0056	Alternative	0.00590232	true
AaFn	0.0096352380844753	0.0096	Alternative	0.010113	true
Fn	0.0237755367439555	0.0238	Alternative	0.0247499	true
PiAaFn	0.0866527370781114	0.0867	Null	0.0894707	false
Aa	0.107327557761612	0.1073	Null	0.109924	false
PiFn	0.128102580858467	0.1281	Null	0.130152	false
PiAa	0.2955616027444	0.2956	Null	0.297907	false
Pi	0.548787459551037	0.5488	Null	0.548787	false

## Sheet: Correlations bacteria
	Td	Pi	Tf	Aa	Pg	Fn	Pm
Td	1	0.0917716	0.353417	0.213917	0.380525	0.293724	0.324441
Pi	0.0917716	1	-0.052158	0.106436	-0.0358143	0.174444	0.164547
Tf	0.353417	-0.052158	1	0.0932339	0.699014	0.346754	0.551327
Aa	0.213917	0.106436	0.0932339	1	0.0754102	0.277476	0.0339648
Pg	0.380525	-0.0358143	0.699014	0.0754102	1	0.34189	0.38006
Fn	0.293724	0.174444	0.346754	0.277476	0.34189	1	0.467903
Pm	0.324441	0.164547	0.551327	0.0339648	0.38006	0.467903	1

## Sheet: Correlations bacteria clinical 
	BOP	PPD	CAL
Td	0.196286	0.210801	0.209899
Pi	0.327449	0.035813	0.0204039
Tf	0.27693	0.476264	0.485703
Aa	0.0990064	-0.0893044	0.0109437
Pg	0.190539	0.389836	0.391947
Fn	0.171457	0.143164	0.164768
Pm	0.125337	0.418101	0.392936
TdPi	0.323849	0.253898	0.238411
TdTf	0.281066	0.50196	0.50497
TdAa	0.202266	0.212145	0.218176
TdPg	0.242471	0.438263	0.435373
TdFn	0.20496	0.277539	0.285232
TdPm	0.157905	0.424883	0.39458
PiTf	0.339307	0.503295	0.521132
PiAa	0.321531	0.0611991	0.0693417
PiPg	0.249563	0.434641	0.441581
PiFn	0.296877	0.177512	0.188356
PiPm	0.25066	0.417224	0.397133
TfAa	0.277586	0.478598	0.487888
TfPg	0.264819	0.488349	0.503854
TfFn	0.286221	0.483351	0.501035
TfPm	0.275043	0.515641	0.513849
AaPg	0.213316	0.411359	0.412744
AaFn	0.24345	0.141834	0.20245
AaPm	0.142843	0.403203	0.383962
PgFn	0.221623	0.397848	0.410617
PgPm	0.188591	0.479571	0.483217
FnPm	0.108588	0.394729	0.400739
TdPiTf	0.337296	0.516929	0.529448
TdPiAa	0.323898	0.259583	0.248491
TdPiPg	0.259476	0.444484	0.446643
TdPiFn	0.314977	0.298156	0.297013
TdPiPm	0.263939	0.445922	0.420225
TdTfAa	0.283961	0.505008	0.507929
TdTfPg	0.26819	0.49923	0.50901
TdTfFn	0.290582	0.498332	0.511183
TdTfPm	0.280541	0.523486	0.520204
TdAaPg	0.243583	0.440697	0.439637
TdAaFn	0.20744	0.277988	0.285279
TdAaPm	0.166114	0.419247	0.392372
TdPgFn	0.246995	0.437782	0.439957
TdPgPm	0.208466	0.48738	0.488267
TdFnPm	0.150403	0.419079	0.413107
PiTfAa	0.346332	0.503637	0.522812
PiTfPg	0.292451	0.496655	0.518031
PiTfFn	0.344931	0.504086	0.527615
PiTfPm	0.322173	0.527243	0.53579
PiAaPg	0.252959	0.438292	0.446361
PiAaFn	0.344744	0.182066	0.220127
PiAaPm	0.254081	0.416197	0.398436
PiPgFn	0.252346	0.436683	0.449812
PiPgPm	0.221989	0.47911	0.489031
PiFnPm	0.226949	0.409509	0.411098
TfAaPg	0.263377	0.488621	0.504324
TfAaFn	0.287308	0.484592	0.501998
TfAaPm	0.277352	0.513562	0.513603
TfPgFn	0.266089	0.489152	0.507166
TfPgPm	0.243831	0.49656	0.505921
TfFnPm	0.28671	0.505516	0.513908
AaPgFn	0.230198	0.406792	0.420084
AaPgPm	0.193282	0.48321	0.486458
AaFnPm	0.114708	0.391634	0.398483
PgFnPm	0.20303	0.479937	0.493976
TdPiTfAa	0.341242	0.52045	0.532466
TdPiTfPg	0.295847	0.500187	0.517678
TdPiTfFn	0.338444	0.514814	0.533206
TdPiTfPm	0.311606	0.530882	0.534815
TdPiAaPg	0.263678	0.448654	0.45167
TdPiAaFn	0.316724	0.299515	0.299033
TdPiAaPm	0.267225	0.44545	0.420859
TdPiPgFn	0.266126	0.447187	0.453852
TdPiPgPm	0.24636	0.487274	0.493999
TdPiFnPm	0.243697	0.437593	0.429985
TdTfAaPg	0.267384	0.501664	0.512311
TdTfAaFn	0.293172	0.498616	0.511888
TdTfAaPm	0.284877	0.528448	0.52462
TdTfPgFn	0.268899	0.499278	0.513755
TdTfPgPm	0.25259	0.50203	0.511183
TdTfFnPm	0.286929	0.519126	0.524632
TdAaPgFn	0.246751	0.434675	0.439441
TdAaPgPm	0.212314	0.489034	0.491157
TdAaFnPm	0.154496	0.419245	0.412519
TdPgFnPm	0.219961	0.491976	0.500095
PiTfAaPg	0.292133	0.497978	0.5191
PiTfAaFn	0.344894	0.504098	0.526828
PiTfAaPm	0.328049	0.52996	0.538069
PiTfPgFn	0.295957	0.498521	0.522835
PiTfPgPm	0.263438	0.504571	0.520861
PiTfFnPm	0.327413	0.530551	0.543742
PiAaPgFn	0.254374	0.437699	0.451668
PiAaPgPm	0.22756	0.479996	0.490699
PiAaFnPm	0.229465	0.406048	0.407868
PiPgFnPm	0.233765	0.485596	0.501728
TfAaPgFn	0.265942	0.487616	0.506262
TfAaPgPm	0.24498	0.499348	0.509245
TfAaFnPm	0.288322	0.506236	0.515682
TfPgFnPm	0.250501	0.498734	0.512205
AaPgFnPm	0.205546	0.480362	0.495044
TdPiTfAaPg	0.293599	0.5019	0.519534
TdPiTfAaFn	0.341278	0.513987	0.532466
TdPiTfAaPm	0.318007	0.534899	0.539431
TdPiTfPgFn	0.29509	0.500223	0.521202
TdPiTfPgPm	0.271501	0.510927	0.526123
TdPiTfFnPm	0.319375	0.536813	0.545938
TdPiAaPgFn	0.268544	0.447364	0.454064
TdPiAaPgPm	0.248498	0.49109	0.497182
TdPiAaFnPm	0.245163	0.433659	0.42692
TdPiPgFnPm	0.252676	0.494162	0.507706
TdTfAaPgFn	0.269876	0.497706	0.513004
TdTfAaPgPm	0.252725	0.503543	0.514037
TdTfAaFnPm	0.288469	0.51648	0.523081
TdTfPgFnPm	0.257122	0.506839	0.51917
TdAaPgFnPm	0.220523	0.491988	0.501563
PiTfAaPgFn	0.297386	0.496737	0.521237
PiTfAaPgPm	0.264208	0.505705	0.521942
PiTfAaFnPm	0.329441	0.53074	0.543883
PiTfPgFnPm	0.270462	0.504405	0.524561
PiAaPgFnPm	0.236001	0.485171	0.501963
TfAaPgFnPm	0.250917	0.498415	0.511712
TdPiTfAaPgFn	0.300685	0.497293	0.52011
TdPiTfAaPgPm	0.270059	0.512841	0.52805
TdPiTfAaFnPm	0.320108	0.537002	0.545821
TdPiTfPgFnPm	0.272014	0.509923	0.527568
TdPiAaPgFnPm	0.254007	0.496489	0.50995
TdTfAaPgFnPm	0.259676	0.504665	0.517502
PiTfAaPgFnPm	0.270316	0.505008	0.524597
TdPiTfAaPgFnPm	0.275092	0.510171	0.528249
