# Supplementary material for: Quantification by qPCR of Pathobionts in Chronic Periodontitis: Development of Predictive Models of Disease Severity at Site-Specific Level
Source: Front Microbiol. 2017 Aug 9;8:1443. doi: 10.3389/fmicb.2017.01443 (PMC5552702; doi:10.3389/fmicb.2017.01443)
Supplement: DATA SHEET S2 — Description of cluster-based models with an AUC value ≥0.76 and sensitivity and specificity values ≥75%, and their principal characteristics. Results of the analysis on the internal validation by bootstrap methods of these predictive models. [file Data_Sheet_2.XLSX]

## Sheet: Models 1 Var
Models of 1 continuous variable: Values of the coefficients and their confidence intervals. AUC≥0.76, Sens≥75%, Spec≥75%
Intercep	Var1	Intercep_Coef	Var1_Coef	ci.inf_Intercep	ci.sup_Intercep	ci.inf_Var1	ci.sup_Var1	Vif_or_Gif_Var1	AUC.VALUE	p value.Hosmer Test
(Intercept)	PiTfFn	-0.981477	0.00328978	-1.68019	-0.282764	0.001227	0.005353	Not.cal	0.773	0.278
(Intercept)	PiTfAaFn	-0.985337	0.00327964	-1.68486	-0.285817	0.001232	0.005327	Not.cal	0.773	0.278
(Intercept)	TdPiTfFn	-1.03208	0.00324963	-1.73802	-0.326136	0.001287	0.005212	Not.cal	0.783	0.266
(Intercept)	TdPiTfAaFn	-1.03627	0.00324115	-1.74319	-0.32935	0.001292	0.00519	Not.cal	0.783	0.269
(Intercept)	TdPiTfAa	-1.0115	0.00330744	-1.70816	-0.31483	0.001296	0.005319	Not.cal	0.785	0.205
(Intercept)	TdPiTfAaPm	-1.10445	0.00326445	-1.83256	-0.376349	0.001341	0.005188	Not.cal	0.787	0.16
(Intercept)	TdPiTfFnPm	-1.12387	0.00321069	-1.86093	-0.386811	0.00133	0.005092	Not.cal	0.788	0.121
(Intercept)	TdPiTfAaFnPm	-1.12778	0.00320238	-1.86575	-0.389811	0.001333	0.005071	Not.cal	0.789	0.122

## Sheet: Confusion Tables
Confusion tables for models of 1 continuous variable with AUC≥0.76, Sens≥75%, Spec≥75%. Values of: AUC, DOR ,ACC, SENS, SPEC, PPV, NPV and their confidence intervals
Formula_Model	AUC.VAL	ci.inf.AUC	ci.sup.AUC	DOR.VAL	ACC.VAL	ci.if.ACC	ci.sup.ACC	SENS.VAL	ci.inf.SENS	ci.sup.SENS	SPEC.VAL	ci.inf.SPEC	ci.sup.SPEC	PPV.VAL	ci.inf.PPV	ci.sup.PPV	NPV.VAL	ci.inf.NPV	ci.sup.NPV
PiTfFn	0.77312	0.66956	0.87669	9	75	65	83.75	75	62.5	87.5	75	60	87.5	75	65.113	86.111	75	65.116	85.714
TdPiTfAa	0.785	0.68363	0.88637	9	75	65	83.75	75	60	87.5	75	62.5	87.5	75	64.861	86.486	75	64.444	86.048
TdPiTfFn	0.78312	0.68137	0.88488	10.333	76.25	66.25	85	77.5	65	90	75	60	87.5	75.61	65.217	86.486	76.923	66.667	88.235
PiTfAaFn	0.77312	0.66956	0.87669	9	75	65	83.75	75	60	87.5	75	60	87.5	75	64.444	86.111	75	64.44	85.375
TdPiTfAaFn	0.78312	0.68137	0.88488	10.333	76.25	66.25	85	77.5	65	90	75	60	87.5	75.676	65.383	86.486	77.419	65.956	88.235
TdPiTfAaPm	0.78688	0.68528	0.88847	12	77.5	68.719	86.25	75	62.438	87.5	80	67.5	92.5	79.412	68.182	90.323	76.533	66.667	87.179
TdPiTfFnPm	0.78812	0.68697	0.88928	11.864	77.5	68.75	86.25	77.5	65	90	77.5	65	90	77.5	67.442	88.235	77.5	67.5	88.571
TdPiTfAaFnPm	0.78875	0.68769	0.88981	11.864	77.5	67.5	86.25	77.5	65	90	77.5	65	90	77.778	67.391	88.571	77.664	67.5	88.235

## Sheet: Corrected Confusion Tables
Corrected confusion tables for models of 1 continuous variable with Apparent AUC≥0.76, Sens≥75%, Spec≥75%
Formula_Model	Apparent Optimism Corrected	AUC	ACC	SENS	SPEC	PPV	NPV	DOR
PiTfFn	Apparent	0.773	75	75	75	75	75	9
PiTfFn	Optimism	0.002	2.905	2.752	2.175	2.876	2.362	NA
PiTfFn	Corrected	0.771	72.095	72.248	72.825	72.124	72.638	6.977
TdPiTfAa	Apparent	0.785	75	75	75	75	75	9
TdPiTfAa	Optimism	-0.001	2.907	2.546	2.345	2.511	2.638	NA
TdPiTfAa	Corrected	0.786	72.093	72.454	72.655	72.489	72.362	6.989
TdPiTfFn	Apparent	0.783	76.25	77.5	75	75.61	76.923	10.333
TdPiTfFn	Optimism	-0.001	2.63	2.227	2.167	2.603	2.021	NA
TdPiTfFn	Corrected	0.785	73.62	75.273	72.833	73.007	74.902	8.161
PiTfAaFn	Apparent	0.773	75	75	75	75	75	9
PiTfAaFn	Optimism	0	2.478	2.142	2.065	2.546	1.961	NA
PiTfAaFn	Corrected	0.773	72.522	72.858	72.935	72.454	73.039	7.234
TdPiTfAaFn	Apparent	0.783	76.25	77.5	75	75.676	77.419	10.333
TdPiTfAaFn	Optimism	0.001	2.683	2.683	1.855	2.528	2.278	NA
TdPiTfAaFn	Corrected	0.782	73.567	74.817	73.145	73.148	75.141	8.092
TdPiTfAaPm	Apparent	0.787	77.5	75	80	79.412	76.533	12
TdPiTfAaPm	Optimism	-0.005	2.045	2.013	1.325	1.769	1.687	NA
TdPiTfAaPm	Corrected	0.791	75.455	72.987	78.675	77.643	74.846	9.968
TdPiTfFnPm	Apparent	0.788	77.5	77.5	77.5	77.5	77.5	11.864
TdPiTfFnPm	Optimism	0	2.331	2.279	1.84	2.331	1.803	NA
TdPiTfFnPm	Corrected	0.788	75.169	75.221	75.66	75.169	75.697	9.436
TdPiTfAaFnPm	Apparent	0.789	77.5	77.5	77.5	77.778	77.664	11.864
TdPiTfAaFnPm	Optimism	0.002	2.602	2.909	1.522	2.303	2.24	NA
TdPiTfAaFnPm	Corrected	0.787	74.898	74.591	75.978	75.475	75.424	9.285
